# Supplementary material for: The histone demethylase KDM3A regulates the transcriptional program of the androgen receptor in prostate cancer cells
Source: Oncotarget. 2017 Mar 3;8(18):30328–43. doi: 10.18632/oncotarget.15681 (PMC5444746; doi:10.18632/oncotarget.15681)
Supplement: Supplementary file 2 [file oncotarget-08-30328-s002.xlsx]

## Sheet: SI_Table_of_contents
The histone demethylase KDM3A regulates the transcriptional program of the androgen receptor in prostate cancer cells
Systems Biology and Cancer Metabolism, Program for Quantitative Systems Biology, University of California Merced, Merced, CA 95343, USA
Stephen Wilson *, Lingling Fan #, Natasha Sahgal %, Jianfei Qi #, Fabian V. Filipp *
Address: 2500 North Lake Road, Merced, CA 95343, USA
Phone: +1-858-349-0349		e-mail: filipp@ucmerced.edu
ONCOTARGET, 03/03/2017		systemsbiology.ucmerced.edu
http://dx.doi.org/10.18632/oncotarget.15681
SI	Supplementary Tables	Tab	Content
	Glossary	Glossary	Explanation of biological nomenclature and abbreviations
SI_01	Supplementary Table 1	SI01_ChIPSeq_H3K9me_AR	Genome-wide mapping, annotation, and overlap of H3K9me1/me2 demethylation ChIP-Seq and AR ChIP-Seq.
SI_02	Supplementary Table 2	SI02_Gene_symbols	Gene sets based on ChIP-Seq and transcriptomic data.
SI_03	Supplementary Table 3	SI03_ChIPSeq_H3K9me_KDM3A	Pathway enrichment based on H3K9me1/me2 demethylation ChIP-Seq gene set.
SI_04	Supplementary Table 4	SI04_Transcriptomics	Transcriptomic response upon shRNA(KDM3A) and shRNA(AR) knockdown.
SI_05	Supplementary Table 5	SI05_Enrichment_of_AR_Pathways	Hierarchical gene set enrichment analysis of identified KDM3A target genes.
SI_06	Supplementary Table 6	SI06_Regulator_Analysis	Upstream regulator analysis based on ingenuity pathway analysis.
SI	Supplementary Legends	Tab	Content
SI_01	Supplementary Table 1	SI01_ChIPSeq_H3K9me_AR	Genome-wide mapping, annotation, and overlap of H3K9me1/me2 demethylation ChIP-Seq and AR ChIP-Seq.
			ChIP-Seq peaks and genomic annotation for H3K9me1/me2 demethylation ChIP-Seq and AR ChIP-Seq.
			Identified differential expression of matched transcriptomic validation.
SI_02	Supplementary Table 2	SI02_Gene_symbols	Gene sets based on ChIP-Seq and transcriptomic data.
			1408 genes based on ChIP-Seq H3K9ME ChIP-Seq KDM3A transcriptomic up regulation differential expression.
			1912 genes based on ChIP-Seq H3K9me1/2 demethylation and ChIP-Seq AR.
			421 genes based on ChIP-Seq H3K9me1/2 and ChIP-Seq AR differential expression upon KDM3A or AR knockdown.
			260 genes based on ChIP-Seq H3K9me1/2 and ChIP-Seq AR differential down regulation upon KDM3A or AR knockdown.
			203 genes based on ChIP-Seq H3K9me1/2 and ChIP-Seq AR differential down regulation upon KDM3A knockdown.
			45 genes based on ChIP-Seq H3K9me1/2 and ChIP-Seq AR differential expression upon KDM3A and AR knockdown.
SI_03	Supplementary Table 3	SI03_ChIPSeq_H3K9me_KDM3A	Pathway enrichment based on H3K9me1/me2 demethylation ChIP-Seq gene set.
			KEGG and hallmarks pathways with an overrepresentation of putative KDM3A target genes.
			Androgen response related pathways are highlighted.
SI_04	Supplementary Table 4	SI04_Transcriptomics	Transcriptomic response upon shRNA(KDM3A) and shRNA(AR) knockdown.
			Gene sets based on ChIP-Seq and transcriptomic data are annotated based on transcriptomic responses.
			Differential expression with p-values < 0.05 for transcriptomic changes upon shRNA(KDM3A) and shRNA(AR) knockdown.
SI_05	Supplementary Table 5	SI05_Enrichment_of_AR_Pathways	Hierarchical gene set enrichment analysis of identified KDM3A target genes.
			KEGG and hallmarks pathways with an overrepresentation of putative KDM3A/AR target genes.
			Significance of KEGG pathway is dependent upon the input size, and the number of genes
			found within the specific pathway.
			Enrichment ratio is given as k (genes in overlap) over K (genes in pathway).
SI_06	Supplementary Table 6	SI06_Regulator_Analysis	Upstream regulator analysis.
			The regulator analysis aims to identify the cascade of upstream transcriptional regulators
			that can explain the observed gene expression changes based on ingenuity pathway analysis.

## Sheet: Glossary
Abbreviation	Expression
ADT	androgen deprivation therapy
AME	analysis of motif enrichment
AP1	activator protein 1 complex of JUN/FOS
AR	androgen receptor, GeneBank: 367
ARE	androgen-response element
AR-FL	AR full-length
AR-V	AR splice variant
BHLH	basic helix-loop-helix
bp	base pair
cDNA	Complementary DNA
ChIP	chromatin immunoprecipitation
ChIP-Seq	ChIP in combination with next generation sequencing
CRPC	castration-resistant prostate cancer
CWR22Rv1	human prostate carcinoma epithelial cell line derived from CWR22 xenograft
DBD	DNA binding domain
DNA	Desoxyribonucleic acid
DREME	discriminative regular expression motif elicitation
FIMO	find individual motif occurrences
FOX	forkhead box
H3K9	histone 3 lysine 9
H3K9me1	histone 3 lysine 9 monomethylation
H3K9me2	histone 3 lysine 9 dimethylation
HIF	hypoxia inducible factor
IGV	integrative genomics viewer
JMJD	Jumonji domain-containing protein
KDM	lysine demethylation
KDM3A	lysine demethylase 3A, GeneBank: 55818; also referred to as JMJD1A or JHDM2A
KLF	Krüppel-like factors
LBD	ligand-binding domain
LIMMA	linear models for microarray analysis
LNCaP	Lymph Node Carcinoma of the Prostate
MACS	model-based analysis of ChIPSeq
MEME	maximization for motif elicitation
MYC	v-myc avian myelocytomatosis viral oncogene homolog
NaCl	sodium chloride
NTD	N-terminal transactivation domain
PPIA	peptidylprolyl isomerase A, cyclophilin A, GeneBank: 5478
PRAD	prostate adenocarcinoma
PSSM	position site specific matrix
qRT-PCR	quantitative real time polymerase chain reaction
RIPA	radio-immunoprecipitation assay
RNaseA	ribonuclease A
RPMI	Roswell Park Memorial Institute
SDS	sodium dodecyl sulfate
SDS-PAGE	sodium dodecyl sulfate-polyacrylamide gel electrophoresis
shRNA	small hairpin RNA
SPAMO	spaced motif analysis
SREBF	sterol regulatory element binding factor
TCGA	The Cancer Genome Atlas
Tris-HCl	trisaminomethane hydrochloride
TSS	transcription start sites
TTS	transcription termination sites
UTR	untranscribed region
VSN	variance stabilization
Gene Symbol	Gene Description	EntrezGeneID
ABCC4	ATP-binding cassette, sub-family C (CFTR/MRP), member 4	10257
ACSL3	acyl-CoA synthetase long-chain family member 3	2181
AR	androgen receptor	367
AZGP1	alpha-2-glycoprotein 1, zinc-binding	563
BCL2L1	BCL2-like 1	598
CDKN1A	cyclin-dependent kinase inhibitor 1A (p21, Cip1)	1026
CHUK	conserved helix-loop-helix ubiquitous kinase	1147
CREB3L4	cAMP responsive element binding protein 3-like 4	148327
E2F1	E2F transcription factor 1	1869
ELL2	elongation factor, RNA polymerase II, 2	22936
ESR1	estrogen receptor 1	2099
FKBP5	FK506 binding protein 5	2289
HIF1A	hypoxia inducible factor 1, alpha subunit (basic helix-loop-helix transcription factor)	3091
HOMER2	homer homolog 2 (Drosophila)	9455
HOXA1	homeobox A1	3198
HSP90AA1	heat shock protein 90kDa alpha (cytosolic), class A member 1	3320
IGF1	insulin-like growth factor 1 (somatomedin C)	3479
INPP4B	inositol polyphosphate-4-phosphatase, type II, 105kDa	8821
KDM3A	lysine (K)-specific demethylase 3A	55818
KLF2	Kruppel-like factor 2 (lung)	10365
KLK2	kallikrein-related peptidase 2	3817
KLK3	kallikrein-related peptidase 3	354
KRT19	keratin 19	3880
MAF	v-maf musculoaponeurotic fibrosarcoma oncogene homolog (avian)	4094
MAP2K1	mitogen-activated protein kinase kinase 1	5604
MAP7	microtubule-associated protein 7	9053
MAPK1	mitogen-activated protein kinase 1	5594
MYC	v-myc myelocytomatosis viral oncogene homolog (avian)	4609
NDRG1	N-myc downstream regulated 1	10397
NKX3-1	NK3 homeobox 1	4824
PMEPA1	prostate transmembrane protein, androgen induced 1	56937
PPAP2A	phosphatidic acid phosphatase type 2A	8611
PPARA	peroxisome proliferator-activated receptor alpha	5465
PPARG	peroxisome proliferator-activated receptor gamma	5468
PRM1	protamine 1	5619
PTK2B	PTK2B protein tyrosine kinase 2 beta	2185
PTPN21	protein tyrosine phosphatase, non-receptor type 21	11099
SEPP1	selenoprotein P, plasma, 1	6414
SLC26A2	solute carrier family 26 (sulfate transporter), member 2	1836
SMS	spermine synthase	6611
SORD	sorbitol dehydrogenase	6652
SPDEF	SAM pointed domain containing ets transcription factor	25803
TARP	TCR gamma alternate reading frame protein	445347
TMPRSS2	transmembrane protease, serine 2	7113
TPD52	tumor protein D52	7163
TSC22D1	TSC22 domain family, member 1	8848
UAP1	UDP-N-acteylglucosamine pyrophosphorylase 1	6675
UCP1	uncoupling protein 1 (mitochondrial, proton carrier)	7350
VHL	von Hippel-Lindau tumor suppressor, E3 ubiquitin protein ligase	7428
ZMIZ1	zinc finger, MIZ-type containing 1	57178

## Sheet: SI01_ChIPSeq_H3K9me_AR
Chr_ChIPSeq_H3K9me12	Start_ChIPSeq_H3K9me12	Stop_ChIPSeq_H3K9me12	Histone_Mark	Chr_ChIPSeq_AR	Start_ChIPSeq_AR	Stop_ChIPSeq_AR	ARE_Tier_Quality	Annotation	Detailed_Annotation	Distance_to_TSS	Gene_Symbol	LOG2(FC[shRNA(KDM3A)_KD])	LOG2(FC[shRNA(AR)_KD])	p-value(shRNA(KDM3A))	p-value(shRNA(AR))	Transcriptomics_KDM3A_kd_up1_down-1_Differential_Expression	Transcriptomics_LOG2FC_AR_kd_up1_down-1_Differential_Expression
chr17	39685561	39685819	H3K9me1	chr17	39685554	39685567	5	Intergenic	Intergenic	-1049	KRT19	-4.59986	-0.764174	3.4529e-11	0.00057758	-1	-1
chr8	23543482	23543755	H3K9me2	chr8	23543555	23543569	3	Intergenic	L1MC|LINE|L1	-3169	NKX3-1	-2.80738	-1.09508	1.07768e-08	0.000119952	-1	-1
chr9	112960314	112960583	H3K9me1	chr9	112960330	112960344	4	Intergenic	Intergenic	9964	C9orf152	-2.24245		4.44269e-08		-1	0
chr7	47407620	47407826	H3K9me2	chr7	47407693	47407707	4	intron (NM_022748, intron 17 of 30)	intron (NM_022748, intron 17 of 30)	214019	TNS3	-2.18484	-0.783406	3.05781e-08	0.000357514	-1	-1
chr7	47495109	47495375	H3K9me1	chr7	47495202	47495216	4	intron (NM_022748, intron 4 of 30)	intron (NM_022748, intron 4 of 30)	126500	TNS3	-2.18484	-0.783406	3.05781e-08	0.000357514	-1	-1
chr7	24365633	24366047	H3K9me2	chr7	24365859	24365873	3	Intergenic	Intergenic	42033	NPY	-2.17552		7.72544e-08		-1	0
chr1	205628811	205629205	H3K9me1	chr1	205629156	205629169	5	intron (NM_033102, intron 4 of 4)	intron (NM_033102, intron 4 of 4)	20622	SLC45A3	-1.8764	-2.02832	1.02259e-07	3.15625e-06	-1	-1
chr7	45974740	45975113	H3K9me2	chr7	45974857	45974870	5	Intergenic	Intergenic	-14056	IGFBP3	-1.8524		1.48884e-07		-1	0
chr7	46121354	46121734	H3K9me1	chr7	46121601	46121614	5	Intergenic	Intergenic	-160673	IGFBP3	-1.8524		1.48884e-07		-1	0
chr1	207197597	207198086	H3K9me1	chr1	207198075	207198088	5	intron (NM_001083924, intron 2 of 2)	intron (NM_001083924, intron 2 of 2)	8259	C1orf116	-1.7437	0.412823	5.01594e-07	0.00476211	-1	1
chr1	229689677	229690015	H3K9me2	chr1	229689903	229689916	5	intron (NM_012089, intron 1 of 12)	intron (NM_012089, intron 1 of 12)	4596	ABCB10	-1.68343		3.98876e-07		-1	0
chr15	39760621	39760853	H3K9me2	chr15	39760680	39760694	3	Intergenic	Intergenic	-112543	THBS1	-1.64256	-0.930663	3.63993e-06	0.000121012	-1	-1
chr7	50699216	50699492	H3K9me1	chr7	50699389	50699402	5	intron (NM_001001550, intron 4 of 15)	intron (NM_001001550, intron 4 of 15)	-66200	DDC	-1.64192		1.06829e-06		-1	0
chr2	64103108	64103397	H3K9me1	chr2	64103348	64103361	5	intron (NM_001001521, intron 3 of 9)	intron (NM_001001521, intron 3 of 9)	34239	UGP2	-1.62759		3.67273e-06		-1	0
chr7	69461249	69461488	H3K9me1	chr7	69461349	69461362	5	intron (NM_001127231, intron 2 of 17)	MIRb|SINE|MIR	397463	AUTS2	-1.56964		2.47492e-06		-1	0
chr8	38789243	38789486	H3K9me2	chr8	38789324	38789337	5	intron (NM_021623, intron 2 of 12)	MER5B|DNA|hAT-Charlie	30612	PLEKHA2	-1.5043		9.89954e-06		-1	0
chr14	60245477	60245732	H3K9me2	chr14	60245587	60245600	5	intron (NM_021136, intron 1 of 8)	L2a|LINE|L2	91952	RTN1	-1.44386		2.16538e-06		-1	0
chr15	93216070	93216353	H3K9me2	chr15	93216065	93216079	3	Intergenic	Intergenic	-17181	FAM174B	-1.4408		1.15371e-06		-1	0
chr7	30831048	30831312	H3K9me1	chr7	30831296	30831309	5	exon (NM_032222, exon 5 of 18)	exon (NM_032222, exon 5 of 18)	20147	FAM188B	-1.4317		1.96267e-06		-1	0
chr12	122719461	122719715	H3K9me1	chr12	122719455	122719469	4	intron (NM_022916, intron 11 of 12)	AluJo|SINE|Alu	-7507	DIABLO	-1.36821		3.26825e-06		-1	0
chr8	91798728	91799023	H3K9me2	chr8	91798905	91798919	4	Intergenic	Intergenic	-5045	NECAB1	-1.3585		3.21558e-06		-1	0
chr12	93918144	93918462	H3K9me2	chr12	93918171	93918184	5	Intergenic	L2b|LINE|L2	-45295	SOCS2	-1.34735		6.87785e-06		-1	0
chr10	119673136	119673439	H3K9me1	chr10	119673252	119673265	5	Intergenic	AluJo|SINE|Alu	132826	RAB11FIP2	-1.2628		5.76728e-06		-1	0
chr20	39098569	39098849	H3K9me1	chr20	39098807	39098821	3	Intergenic	MIRb|SINE|MIR	219171	MAFB	-1.2541	-0.600316	8.68756e-06	0.000602638	-1	-1
chr20	39374129	39374349	H3K9me1	chr20	39374153	39374167	2	Intergenic	Intergenic	-56359	MAFB	-1.2541	-0.600316	8.68756e-06	0.000602638	-1	-1
chr8	134296063	134296316	H3K9me1	chr8	134296149	134296163	4	intron (NM_001258433, intron 2 of 14)	MIR3|SINE|MIR	13357	NDRG1	-1.22538		1.409e-05		-1	0
chr4	183667458	183667746	H3K9me2	chr4	183667621	183667635	4	intron (NM_001080477, intron 18 of 26)	L2c|LINE|L2	171028	DCTD	-1.2217		6.3176e-06		-1	0
chr1	153509736	153510103	H3K9me2	chr1	153509824	153509838	4	intron (NM_002962, intron 3 of 3)	intron (NM_002962, intron 3 of 3)	-1203	S100A6	-1.21541		1.35537e-05		-1	0
chr15	21916042	21916558	H3K9me1	chr15	21916096	21916109	5	Intergenic	LTR33A_|LTR|ERVL	24439	LOC646214	-1.20989		1.34599e-05		-1	0
chr12	111021638	111021861	H3K9me1	chr12	111021806	111021819	5	promoter-TSS (NM_139283)	promoter-TSS (NM_139283)	-686	PPTC7	-1.19852	-0.636778	6.94971e-06	0.000890972	-1	-1
chr16	79405580	79405790	H3K9me2	chr16	79405667	79405681	3	Intergenic	Intergenic	228937	MAF	-1.16793		8.93746e-06		-1	0
chr1	184384478	184384778	H3K9me1	chr1	184384602	184384615	5	intron (NM_030806, intron 1 of 5)	MER5A|DNA|hAT-Charlie	28478	C1orf21	-1.16121	-1.124	1.07989e-05	2.2399e-05	-1	-1
chr1	184487806	184488175	H3K9me1	chr1	184487988	184488001	5	intron (NM_030806, intron 3 of 5)	intron (NM_030806, intron 3 of 5)	131841	C1orf21	-1.16121	-1.124	1.07989e-05	2.2399e-05	-1	-1
chr1	120325782	120326044	H3K9me2	chr1	120325899	120325912	5	Intergenic	MLT1E1A|LTR|ERVL-MaLR	-14358	HMGCS2	-1.12185	1.00888	1.03839e-05	6.03998e-05	-1	1
chr3	32366674	32366972	H3K9me1	chr3	32366769	32366783	4	intron (NM_178868, intron 1 of 3)	intron (NM_178868, intron 1 of 3)	-66340	CMTM7	-1.11522		1.52561e-05		-1	0
chr3	32427280	32427663	H3K9me1	chr3	32427289	32427303	4	Intergenic	Intergenic	-5691	CMTM7	-1.11522		1.52561e-05		-1	0
chr1	108326058	108326247	H3K9me2	chr1	108326184	108326198	3	intron (NM_006113, intron 2 of 26)	intron (NM_006113, intron 2 of 26)	-95027	VAV3	-1.10126		1.14868e-05		-1	0
chr1	44875886	44876107	H3K9me1	chr1	44876009	44876022	5	intron (NM_018150, intron 1 of 14)	intron (NM_018150, intron 1 of 14)	5037	RNF220	-1.09658		1.37022e-05		-1	0
chr1	192741921	192742306	H3K9me1	chr1	192742124	192742138	4	Intergenic	AluSx1|SINE|Alu	-36055	RGS2	-1.08281	-0.862771	0.000105041	8.79954e-05	-1	-1
chr10	125831727	125831994	H3K9me1	chr10	125831982	125831995	5	intron (NM_001270764, intron 1 of 7)	intron (NM_001270764, intron 1 of 7)	20079	CHST15	-1.08116		1.22807e-05		-1	0
chr12	120808967	120809235	H3K9me2	chr12	120809181	120809194	5	Intergenic	Intergenic	-2118	MSI1	-1.07907		1.20123e-05		-1	0
chr12	15094819	15095124	H3K9me2	chr12	15094952	15094965	5	TTS (NM_001175)	TTS (NM_001175)	-3509	ERP27	-1.07388	0.86468	1.89472e-05	0.00737375	-1	1
chr9	125027961	125028246	H3K9me1	chr9	125028220	125028234	3	promoter-TSS (NR_027125)	promoter-TSS (NR_027125)	-961	RBM18	-1.0718		2.33056e-05		-1	0
chr4	57129171	57129377	H3K9me2	chr4	57129293	57129306	5	intron (NM_020722, intron 2 of 10)	L2c|LINE|L2	92913	KIAA1211	-1.02861	0.460902	3.42012e-05	0.00485684	-1	1
chr1	181087380	181087607	H3K9me1	chr1	181087424	181087438	4	Intergenic	Intergenic	29856	IER5	-1.02578	0.577011	2.4025e-05	0.00225612	-1	1
chr1	181091558	181092082	H3K9me2	chr1	181091665	181091678	5	Intergenic	Intergenic	34182	IER5	-1.02578	0.577011	2.4025e-05	0.00225612	-1	1
chr1	181093153	181093361	H3K9me1	chr1	181093337	181093351	4	Intergenic	Charlie16a|DNA|hAT-Charlie	35619	IER5	-1.02578	0.577011	2.4025e-05	0.00225612	-1	1
chr4	143210607	143210946	H3K9me1	chr4	143210739	143210752	5	intron (NM_001101669, intron 9 of 25)	L1PA11|LINE|L1	556827	INPP4B	-1.02518	-0.663687	1.92926e-05	0.00346712	-1	-1
chr8	98891528	98891769	H3K9me2	chr8	98891756	98891769	5	intron (NM_002380, intron 1 of 18)	intron (NM_002380, intron 1 of 18)	10338	MATN2	-1.01587		0.000115304		-1	0
chr4	114533544	114533800	H3K9me1	chr4	114533587	114533601	3	intron (NM_172115, intron 3 of 16)	intron (NM_172115, intron 3 of 16)	149411	CAMK2D	-1.00599		2.42764e-05		-1	0
chr15	26882941	26883195	H3K9me1	chr15	26882949	26882962	5	intron (NM_000814, intron 3 of 8)	L1MEd|LINE|L1	-8743	GABRB3	-1.00396		0.000201972		-1	0
chr15	52024597	52024752	H3K9me1	chr15	52024640	52024654	3	intron (NM_001143917, intron 1 of 2)	intron (NM_001143917, intron 1 of 2)	5645	LYSMD2	-0.999165		2.32523e-05		-1	0
chr10	78954168	78954452	H3K9me1	chr10	78954336	78954349	5	intron (NM_001271518, intron 2 of 27)	intron (NM_001271518, intron 2 of 27)	443267	KCNMA1	-0.986996	-2.30929	3.40456e-05	7.10183e-06	-1	-1
chr11	34587040	34587261	H3K9me1	chr11	34587103	34587116	5	Intergenic	MER91C|DNA|hAT-Tip100	-51804	ELF5	-0.973398		2.94099e-05		-1	0
chr4	645496	645767	H3K9me1	chr4	645604	645617	5	intron (NM_001145291, intron 3 of 21)	intron (NM_001145291, intron 3 of 21)	-1334	PDE6B	-0.965889		0.000161946		-1	0
chr6	108939955	108940203	H3K9me1	chr6	108940027	108940040	5	intron (NM_201559, intron 2 of 3)	L1ME1|LINE|L1	58010	FOXO3	-0.96389		6.13265e-05		-1	0
chr11	46060420	46060726	H3K9me2	chr11	46060514	46060528	3	intron (NM_016621, intron 5 of 17)	L2|LINE|L2	82412	PHF21A	-0.953337		3.41364e-05		-1	0
chr9	116622774	116622993	H3K9me2	chr9	116622876	116622889	5	Intergenic	L1MA8|LINE|L1	-15678	ZNF618	-0.940643		3.78465e-05		-1	0
chrX	11732047	11732614	H3K9me1	chrX	11732185	11732198	5	Intergenic	Intergenic	-43947	MSL3	-0.933899		5.68945e-05		-1	0
chr20	25360101	25360327	H3K9me1	chr20	25360165	25360179	4	intron (NM_001042472, intron 1 of 12)	L2a|LINE|L2	11404	ABHD12	-0.930709		6.89706e-05		-1	0
chr20	25368956	25369199	H3K9me1	chr20	25369007	25369020	5	intron (NM_001042472, intron 1 of 12)	L2c|LINE|L2	2540	ABHD12	-0.930709		6.89706e-05		-1	0
chr1	206744869	206745414	H3K9me2	chr1	206745329	206745342	5	intron (NM_182665, intron 1 of 4)	intron (NM_182665, intron 1 of 4)	14650	RASSF5	-0.918751		0.000309578		-1	0
chr16	22259555	22259841	H3K9me1	chr16	22259779	22259792	5	intron (NM_013302, intron 3 of 17)	L2a|LINE|L2	42106	EEF2K	-0.913408	-0.746095	7.6973e-05	0.000285871	-1	-1
chr8	16056766	16057057	H3K9me2	chr8	16057006	16057019	5	Intergenic	MLT1D|LTR|ERVL-MaLR	-6612	MSR1	-0.894359		0.0002371		-1	0
chr10	105642502	105642780	H3K9me1	chr10	105642761	105642775	3	intron (NM_024928, intron 9 of 9)	intron (NM_024928, intron 9 of 9)	-27477	SH3PXD2A	-0.887509		0.000313093		-1	0
chr1	94096059	94096375	H3K9me1	chr1	94096287	94096300	5	intron (NM_001261408, intron 5 of 13)	intron (NM_001261408, intron 5 of 13)	-16515	BCAR3	-0.878866		0.000184822		-1	0
chr7	8185989	8186394	H3K9me1	chr7	8186089	8186102	5	intron (NM_001276478, intron 8 of 13)	intron (NM_001276478, intron 8 of 13)	115490	ICA1	-0.86807		9.56829e-05		-1	0
chr3	108217764	108218090	H3K9me2	chr3	108218044	108218058	4	intron (NM_014981, intron 6 of 41)	intron (NM_014981, intron 6 of 41)	30242	MYH15	-0.863449		0.000658282		-1	0
chr18	48774187	48774508	H3K9me1	chr18	48774206	48774219	5	Intergenic	Intergenic	-50297	MEX3C	-0.863233		8.0699e-05		-1	0
chr1	151355966	151356330	H3K9me1	chr1	151356106	151356119	5	Intergenic	ERVL-E-int|LTR|ERVL	-10938	SELENBP1	-0.862571		0.00039641		-1	0
chr1	150971096	150971400	H3K9me1	chr1	150971294	150971307	5	intron (NM_001040217, intron 7 of 9)	intron (NM_001040217, intron 7 of 9)	8025	FAM63A	-0.855033		0.000243263		-1	0
chr6	76272492	76272736	H3K9me2	chr6	76272661	76272675	3	Intergenic	L1PA15-16|LINE|L1	-39008	SENP6	-0.852268		0.000104115		-1	0
chr2	75878128	75878446	H3K9me1	chr2	75878396	75878410	4	intron (NM_014763, intron 2 of 5)	intron (NM_014763, intron 2 of 5)	4378	MRPL19	-0.834666		9.68588e-05		-1	0
chr3	37317351	37317568	H3K9me2	chr3	37317471	37317484	5	intron (NM_001172713, intron 3 of 22)	intron (NM_001172713, intron 3 of 22)	32778	GOLGA4	-0.826662		0.0004906		-1	0
chr4	57549513	57549693	H3K9me2	chr4	57549532	57549545	5	Intergenic	Intergenic	-1731	HOPX	-0.824469		0.000119836		-1	0
chr5	148251573	148251881	H3K9me1	chr5	148251784	148251797	5	Intergenic	Intergenic	45571	ADRB2	-0.823378		0.000174472		-1	0
chr7	129556319	129556696	H3K9me1	chr7	129556514	129556528	3	intron (NM_001202498, intron 1 of 6)	intron (NM_001202498, intron 1 of 6)	36275	UBE2H	-0.817723		0.000677826		-1	0
chr18	34101805	34102027	H3K9me1	chr18	34101845	34101858	5	intron (NM_001281740, intron 5 of 28)	L2c|LINE|L2	224257	FHOD3	-0.817287		0.000184853		-1	0
chr15	71148004	71148255	H3K9me1	chr15	71148115	71148128	5	intron (NM_001284357, intron 1 of 16)	intron (NM_001284357, intron 1 of 16)	-1526	LARP6	-0.817094		0.000176565		-1	0
chr7	107522691	107523139	H3K9me2	chr7	107522887	107522901	3	Intergenic	L2b|LINE|L2	-8671	DLD	-0.813047		0.000167117		-1	0
chr7	107582677	107582965	H3K9me1	chr7	107582902	107582915	5	intron (NM_002291, intron 24 of 33)	intron (NM_002291, intron 24 of 33)	51235	DLD	-0.813047		0.000167117		-1	0
chr7	151344006	151344247	H3K9me1	chr7	151344179	151344192	5	intron (NM_001040633, intron 4 of 15)	intron (NM_001040633, intron 4 of 15)	-14783	PRKAG2	-0.806672		0.00344031		-1	0
chr9	104294895	104295145	H3K9me2	chr9	104294955	104294968	5	Intergenic	Intergenic	-1111	RNF20	-0.806274		0.000346653		-1	0
chr7	5617649	5617968	H3K9me1	chr7	5617727	5617741	4	Intergenic	Intergenic	-14627	FSCN1	-0.805573		0.00115556		-1	0
chr12	97389773	97390023	H3K9me1	chr12	97389929	97389942	5	Intergenic	Intergenic	88654	NEDD1	-0.804271		0.00117379		-1	0
chr6	1576162	1576451	H3K9me1	chr6	1576196	1576209	5	Intergenic	Intergenic	-34374	FOXC1	-0.795171		0.00129461		-1	0
chr1	236650350	236650637	H3K9me1	chr1	236650553	236650566	5	Intergenic	Intergenic	-31020	LGALS8	-0.794095		0.000219415		-1	0
chr9	135517233	135517495	H3K9me1	chr9	135517437	135517450	5	intron (NM_138620, intron 14 of 14)	intron (NM_138620, intron 14 of 14)	-28364	GTF3C4	-0.793885		0.000577424		-1	0
chr7	73077616	73077879	H3K9me2	chr7	73077760	73077773	5	Intergenic	Intergenic	-4426	VPS37D	-0.793397		0.000152242		-1	0
chr15	48604452	48604706	H3K9me1	chr15	48604597	48604610	5	Intergenic	Intergenic	-19042	DUT	-0.79267		0.000209807		-1	0
chr15	48709989	48710215	H3K9me1	chr15	48710008	48710021	5	intron (NM_000138, intron 63 of 65)	LTR33|LTR|ERVL	85737	DUT	-0.79267		0.000209807		-1	0
chr8	48565799	48566000	H3K9me2	chr8	48565976	48565990	4	intron (NM_001080394, intron 10 of 19)	intron (NM_001080394, intron 10 of 19)	84826	CEBPD	-0.786577		0.000170375		-1	0
chr8	48601780	48602258	H3K9me1	chr8	48602224	48602237	5	intron (NR_104581, intron 8 of 16)	MIRb|SINE|MIR	48707	CEBPD	-0.786577		0.000170375		-1	0
chr8	48618019	48618317	H3K9me1	chr8	48618264	48618278	4	intron (NR_104581, intron 11 of 16)	intron (NR_104581, intron 11 of 16)	32558	CEBPD	-0.786577		0.000170375		-1	0
chr8	92045369	92045674	H3K9me2	chr8	92045505	92045518	5	intron (NM_018710, intron 1 of 6)	L2a|LINE|L2	7681	TMEM55A	-0.780327		0.000220849		-1	0
chr15	67369850	67370132	H3K9me1	chr15	67369976	67369989	5	intron (NM_005902, intron 1 of 8)	L2c|LINE|L2	11796	SMAD3	-0.778722		0.000566747		-1	0
chr3	12897253	12897529	H3K9me1	chr3	12897516	12897530	4	Intergenic	Intergenic	-14310	RPL32	-0.772962		0.000272332		-1	0
chr16	77776703	77777014	H3K9me1	chr16	77776802	77776815	5	TTS (NM_001243661)	TTS (NM_001243661)	20470	NUDT7	-0.770569		0.000380665		-1	0
chr1	151137194	151137557	H3K9me1	chr1	151137430	151137443	5	intron (NM_001136543, intron 1 of 2)	intron (NM_001136543, intron 1 of 2)	994	LYSMD1	-0.764579		0.000306199		-1	0
chr11	121243832	121244102	H3K9me1	chr11	121244010	121244023	5	Intergenic	PRIMA4-int|LTR|ERV1	-78945	SORL1	-0.764535		0.000913337		-1	0
chr12	31514905	31515279	H3K9me1	chr12	31515195	31515208	5	Intergenic	Intergenic	-35933	FAM60A	-0.761718		0.000195803		-1	0
chr7	114802153	114802413	H3K9me2	chr7	114802300	114802313	5	Intergenic	THE1B|LTR|ERVL-MaLR	240074	MDFIC	-0.753014		0.000376858		-1	0
chr8	27224845	27225099	H3K9me1	chr8	27224836	27224849	5	intron (NM_173174, intron 6 of 35)	intron (NM_173174, intron 6 of 35)	41891	PTK2B	-0.752269	-0.453788	0.000597694	0.00435497	-1	-1
chr2	9064371	9064616	H3K9me1	chr2	9064532	9064545	5	intron (NM_138799, intron 3 of 12)	intron (NM_138799, intron 3 of 12)	79382	MBOAT2	-0.748426	-1.7862	0.000444773	1.24957e-05	-1	-1
chr18	55615989	55616282	H3K9me1	chr18	55616121	55616134	5	Intergenic	Intergenic	-95474	NEDD4L	-0.748273	-0.405564	0.000275289	0.00562993	-1	-1
chr18	55931404	55931628	H3K9me1	chr18	55931500	55931514	4	intron (NM_001144968, intron 5 of 30)	intron (NM_001144968, intron 5 of 30)	42762	NEDD4L	-0.748273	-0.405564	0.000275289	0.00562993	-1	-1
chr3	104554444	104554721	H3K9me1	chr3	104554658	104554671	5	Intergenic	MER39|LTR|ERV1	-530974	ALCAM	-0.741173		0.000373873		-1	0
chr3	105252363	105252675	H3K9me1	chr3	105252573	105252586	5	exon (NM_001243280, exon 5 of 15)	exon (NM_001243280, exon 5 of 15)	166962	ALCAM	-0.741173		0.000373873		-1	0
chr7	105839519	105839774	H3K9me1	chr7	105839697	105839710	5	Intergenic	Intergenic	85991	NAMPT	-0.740154		0.000424005		-1	0
chr7	106022460	106022736	H3K9me2	chr7	106022637	106022650	5	Intergenic	Intergenic	-96960	NAMPT	-0.740154		0.000424005		-1	0
chr1	150329352	150329727	H3K9me2	chr1	150329518	150329531	5	Intergenic	AluJb|SINE|Alu	-7450	RPRD2	-0.736714		0.000281225		-1	0
chr3	42237705	42237909	H3K9me1	chr3	42237740	42237754	4	intron (NM_001265610, intron 9 of 11)	intron (NM_001265610, intron 9 of 11)	36146	TRAK1	-0.734302		0.000355094		-1	0
chr8	38186974	38187272	H3K9me1	chr8	38187177	38187190	5	exon (NM_017778, exon 6 of 10)	exon (NM_017778, exon 6 of 10)	52667	WHSC1L1	-0.732835		0.00202112		-1	0
chr6	36094512	36094834	H3K9me2	chr6	36094523	36094536	5	Intergenic	MER90a|LTR|ERV1	-3588	MAPK13	-0.731091	0.352609	0.000473786	0.00722696	-1	1
chr18	55237545	55237818	H3K9me1	chr18	55237683	55237696	5	intron (NM_001012515, intron 4 of 10)	intron (NM_001012515, intron 4 of 10)	16287	FECH	-0.730206		0.000297918		-1	0
chr1	211927881	211928199	H3K9me1	chr1	211928154	211928168	4	intron (NM_014873, intron 6 of 7)	intron (NM_014873, intron 6 of 7)	76074	LPGAT1	-0.7188		0.000656855		-1	0
chr1	212066492	212066783	H3K9me1	chr1	212066568	212066582	3	Intergenic	Intergenic	-62524	LPGAT1	-0.7188		0.000656855		-1	0
chr2	74707741	74707962	H3K9me2	chr2	74707845	74707858	5	intron (NM_032779, intron 5 of 8)	intron (NM_032779, intron 5 of 8)	-2348	TTC31	-0.71137		0.000375987		-1	0
chr6	19547687	19547962	H3K9me2	chr6	19547751	19547764	5	Intergenic	Intergenic	-289776	ID4	-0.706464		0.00225088		-1	0
chr6	19880458	19880761	H3K9me2	chr6	19880525	19880539	3	Intergenic	Intergenic	43009	ID4	-0.706464		0.00225088		-1	0
chr12	102869393	102869760	H3K9me1	chr12	102869555	102869569	4	exon (NM_001111285, exon 2 of 4)	exon (NM_001111285, exon 2 of 4)	2852	IGF1	-0.706232	-0.527755	0.00164213	0.00749958	-1	-1
chr8	131426116	131426425	H3K9me2	chr8	131426415	131426429	3	intron (NM_018482, intron 1 of 29)	L2b|LINE|L2	29635	ASAP1	-0.699122	-0.372138	0.000547459	0.00836882	-1	-1
chr8	131457421	131457840	H3K9me2	chr8	131457700	131457713	5	Intergenic	L2a|LINE|L2	-1725	ASAP1	-0.699122	-0.372138	0.000547459	0.00836882	-1	-1
chr13	50256050	50256338	H3K9me1	chr13	50256322	50256336	3	intron (NM_032565, intron 1 of 3)	intron (NM_032565, intron 1 of 3)	9429	EBPL	-0.698489		0.000643022		-1	0
chr8	58663031	58663364	H3K9me2	chr8	58663355	58663368	5	Intergenic	Intergenic	-243915	FAM110B	-0.691919		0.000503149		-1	0
chr8	58751715	58751978	H3K9me2	chr8	58751870	58751883	5	Intergenic	MLT1A|LTR|ERVL-MaLR	-155266	FAM110B	-0.691919		0.000503149		-1	0
chr8	59015168	59015464	H3K9me2	chr8	59015277	59015290	5	intron (NM_147189, intron 4 of 4)	intron (NM_147189, intron 4 of 4)	108203	FAM110B	-0.691919		0.000503149		-1	0
chr3	121479677	121480175	H3K9me1	chr3	121479756	121479769	5	Intergenic	Intergenic	-11312	GOLGB1	-0.688136		0.000670338		-1	0
chr6	35882755	35883005	H3K9me1	chr6	35882776	35882790	4	intron (NR_034069, intron 2 of 15)	intron (NR_034069, intron 2 of 15)	6077	SRPK1	-0.687819		0.00353541		-1	0
chr6	35916890	35917086	H3K9me1	chr6	35917007	35917021	4	intron (NM_138718, intron 17 of 17)	AluSx1|SINE|Alu	-28031	SRPK1	-0.687819		0.00353541		-1	0
chr6	42358848	42359122	H3K9me2	chr6	42358895	42358908	5	intron (NM_033502, intron 2 of 17)	intron (NM_033502, intron 2 of 17)	60798	TRERF1	-0.686368		0.000573915		-1	0
chr6	42360886	42361210	H3K9me1	chr6	42361197	42361210	5	intron (NM_033502, intron 2 of 17)	MIRc|SINE|MIR	58735	TRERF1	-0.686368		0.000573915		-1	0
chr15	71133943	71134213	H3K9me1	chr15	71134070	71134083	5	intron (NM_018357, intron 1 of 2)	MSTA|LTR|ERVL-MaLR	-11500	LRRC49	-0.683159		0.000859039		-1	0
chr8	75174622	75174843	H3K9me2	chr8	75174618	75174631	5	intron (NM_020647, intron 2 of 5)	intron (NM_020647, intron 2 of 5)	58829	JPH1	-0.679271	-0.522383	0.000454456	0.00143656	-1	-1
chr3	125198419	125198639	H3K9me1	chr3	125198508	125198521	5	intron (NR_073435, intron 6 of 12)	intron (NR_073435, intron 6 of 12)	40529	SNX4	-0.674661		0.000726578		-1	0
chr5	136441178	136441411	H3K9me2	chr5	136441233	136441247	3	intron (NM_004598, intron 5 of 10)	intron (NM_004598, intron 5 of 10)	393723	SPOCK1	-0.662544	-0.694217	0.000942187	0.00172754	-1	-1
chr3	139359854	139360163	H3K9me2	chr3	139359951	139359964	5	intron (NM_178177, intron 1 of 4)	intron (NM_178177, intron 1 of 4)	36876	NMNAT3	-0.649676		0.00098008		-1	0
chr3	139465370	139465752	H3K9me1	chr3	139465451	139465465	3	Intergenic	L1MCa|LINE|L1	-68676	NMNAT3	-0.649676		0.00098008		-1	0
chr9	68427068	68427401	H3K9me2	chr9	68427310	68427323	5	TTS (NR_033907)	TTS (NR_033907)	27140	LOC642236	-0.648467		0.000727999		-1	0
chr12	110378733	110379259	H3K9me1	chr12	110378883	110378896	5	intron (NM_057170, intron 14 of 17)	intron (NM_057170, intron 14 of 17)	40673	TCHP	-0.648436		0.000654366		-1	0
chr14	69138760	69139000	H3K9me2	chr14	69138868	69138882	4	Intergenic	Intergenic	121751	ZFP36L1	-0.647467	-0.582134	0.00204091	0.00100626	-1	-1
chr2	97553235	97553534	H3K9me1	chr2	97553303	97553316	5	intron (NM_001172667, intron 2 of 4)	intron (NM_001172667, intron 2 of 4)	7514	FAM178B	-0.647131		0.00424392		-1	0
chr4	149409612	149409966	H3K9me1	chr4	149409846	149409859	5	Intergenic	MLT1G|LTR|ERVL-MaLR	-46117	NR3C2	-0.646234		0.00121993		-1	0
chr2	187357986	187358310	H3K9me1	chr2	187358016	187358029	5	intron (NM_018471, intron 1 of 9)	intron (NM_018471, intron 1 of 9)	7263	ZC3H15	-0.643161		0.0010931		-1	0
chr10	14017917	14018197	H3K9me1	chr10	14018022	14018036	4	intron (NM_018027, intron 2 of 24)	intron (NM_018027, intron 2 of 24)	354809	FRMD4A	-0.640144		0.00599275		-1	0
chr12	109609576	109609911	H3K9me1	chr12	109609855	109609869	3	intron (NM_001093, intron 4 of 51)	intron (NM_001093, intron 4 of 51)	32542	ACACB	-0.638882		0.00384351		-1	0
chr12	109638341	109638590	H3K9me1	chr12	109638404	109638417	5	intron (NM_001093, intron 17 of 51)	MIR|SINE|MIR	61264	ACACB	-0.638882		0.00384351		-1	0
chr4	157186514	157186750	H3K9me1	chr4	157186567	157186580	5	Intergenic	THE1D|LTR|ERVL-MaLR	-311584	CTSO	-0.636764		0.00240297		-1	0
chr8	102562510	102562760	H3K9me1	chr8	102562657	102562670	5	intron (NM_024915, intron 2 of 15)	L1PA16|LINE|L1	57967	GRHL2	-0.634021		0.00122319		-1	0
chr15	39563775	39564179	H3K9me2	chr15	39564160	39564174	4	Intergenic	Intergenic	21092	C15orf54	-0.633917		0.00519171		-1	0
chr3	140912425	140912795	H3K9me1	chr3	140912679	140912692	5	Intergenic	L1PA13|LINE|L1	-38057	ACPL2	-0.629876		0.0010085		-1	0
chr3	88768914	88769165	H3K9me2	chr3	88769038	88769052	3	Intergenic	Intergenic	-387634	EPHA3	-0.623588		0.00120017		-1	0
chr3	90247495	90247735	H3K9me2	chr3	90247672	90247686	3	Intergenic	Intergenic	1090941	EPHA3	-0.623588		0.00120017		-1	0
chr12	86307633	86308153	H3K9me2	chr12	86308076	86308089	5	Intergenic	MLT1C|LTR|ERVL-MaLR	39820	NTS	-0.623488	1.16495	0.00119766	0.000202147	-1	1
chr12	86590175	86590535	H3K9me2	chr12	86590331	86590344	5	intron (NM_013244, intron 3 of 6)	MLT1-int|LTR|ERVL-MaLR	322282	NTS	-0.623488	1.16495	0.00119766	0.000202147	-1	1
chr7	12962010	12962285	H3K9me2	chr7	12962000	12962013	5	Intergenic	Intergenic	235237	ARL4A	-0.622033		0.000874772		-1	0
chr1	215168717	215169051	H3K9me1	chr1	215168840	215168853	5	Intergenic	Intergenic	-10001	KCNK2	-0.621797		0.000891296		-1	0
chr1	215453966	215454252	H3K9me1	chr1	215453984	215453997	5	Intergenic	MER5A|DNA|hAT-Charlie	197549	KCNK2	-0.621797		0.000891296		-1	0
chr20	47546340	47546572	H3K9me1	chr20	47546527	47546541	4	intron (NM_006420, intron 1 of 38)	L2c|LINE|L2	8181	ARFGEF2	-0.614663		0.00101767		-1	0
chr6	800047	800270	H3K9me2	chr6	800152	800165	5	Intergenic	Intergenic	-107018	EXOC2	-0.612383	0.400672	0.000949195	0.00511413	-1	1
chr17	12904263	12904542	H3K9me1	chr17	12904329	12904343	4	intron (NM_018127, intron 14 of 23)	intron (NM_018127, intron 14 of 23)	16978	ELAC2	-0.603061		0.00330216		-1	0
chr7	91209206	91209451	H3K9me2	chr7	91209285	91209299	4	Intergenic	Intergenic	300687	MTERF	-0.602771		0.00236684		-1	0
chr7	91210023	91210324	H3K9me2	chr7	91210323	91210336	5	Intergenic	Intergenic	299842	MTERF	-0.602771		0.00236684		-1	0
chr7	91477136	91477446	H3K9me2	chr7	91477334	91477348	4	Intergenic	Intergenic	32725	MTERF	-0.602771		0.00236684		-1	0
chr1	205551378	205551888	H3K9me2	chr1	205551834	205551848	4	intron (NM_181644, intron 3 of 9)	intron (NM_181644, intron 3 of 9)	13521	MFSD4	-0.596804		0.00108931		-1	0
chr1	205551930	205552164	H3K9me1	chr1	205552037	205552050	5	intron (NM_181644, intron 3 of 9)	intron (NM_181644, intron 3 of 9)	13935	MFSD4	-0.596804		0.00108931		-1	0
chr1	205569373	205569820	H3K9me1	chr1	205569382	205569396	4	3' UTR (NM_181644, exon 10 of 10)	3' UTR (NM_181644, exon 10 of 10)	31485	MFSD4	-0.596804		0.00108931		-1	0
chr1	163996027	163996286	H3K9me2	chr1	163996136	163996149	5	Intergenic	ERVL-B4-int|LTR|ERVL	-532440	PBX1	-0.588911	0.380583	0.00159585	0.00944876	-1	1
chr1	164606893	164607655	H3K9me2	chr1	164607066	164607079	5	intron (NM_002585, intron 2 of 8)	intron (NM_002585, intron 2 of 8)	78677	PBX1	-0.588911	0.380583	0.00159585	0.00944876	-1	1
chr8	30012561	30012784	H3K9me1	chr8	30012613	30012627	4	intron (NR_039605, intron 1 of 1)	AluJr|SINE|Alu	-1140	DCTN6	-0.584855		0.0033526		-1	0
chr1	179819915	179820329	H3K9me1	chr1	179819918	179819931	5	exon (NM_001199260, exon 5 of 7)	exon (NM_001199260, exon 5 of 7)	26819	TOR1AIP2	-0.578618		0.0017196		-1	0
chr5	16541354	16541556	H3K9me1	chr5	16541367	16541380	5	intron (NM_001034850, intron 3 of 8)	MLT1A0|LTR|ERVL-MaLR	-32348	FAM134B	-0.576489		0.0023094		-1	0
chr7	149125743	149126011	H3K9me1	chr7	149125844	149125857	5	Intergenic	Intergenic	32176	ZNF777	-0.575911		0.00236174		-1	0
chr7	38001308	38001516	H3K9me1	chr7	38001349	38001363	4	Intergenic	AluSc|SINE|Alu	40491	EPDR1	-0.575573		0.00221351		-1	0
chr7	38014560	38014793	H3K9me2	chr7	38014606	38014620	4	Intergenic	Intergenic	53756	EPDR1	-0.575573		0.00221351		-1	0
chr7	38027068	38027291	H3K9me1	chr7	38027203	38027216	5	Intergenic	Intergenic	66259	EPDR1	-0.575573		0.00221351		-1	0
chr6	25789690	25789906	H3K9me2	chr6	25789830	25789843	5	intron (NM_005074, intron 12 of 12)	L1MB7|LINE|L1	34871	SLC17A4	-0.573761	1.01524	0.00414916	0.00150396	-1	1
chr1	245977755	245978133	H3K9me1	chr1	245977891	245977905	3	intron (NM_001167740, intron 10 of 11)	intron (NM_001167740, intron 10 of 11)	602770	SMYD3	-0.572045		0.00445649		-1	0
chr1	246036835	246037239	H3K9me2	chr1	246036969	246036982	5	intron (NM_001167740, intron 8 of 11)	intron (NM_001167740, intron 8 of 11)	543677	SMYD3	-0.572045		0.00445649		-1	0
chr1	246122454	246123031	H3K9me1	chr1	246122651	246122665	3	intron (NM_001167740, intron 5 of 11)	MIRc|SINE|MIR	457971	SMYD3	-0.572045		0.00445649		-1	0
chr1	246159881	246160366	H3K9me2	chr1	246160228	246160241	5	intron (NM_001167740, intron 5 of 11)	intron (NM_001167740, intron 5 of 11)	420590	SMYD3	-0.572045		0.00445649		-1	0
chr12	57115483	57115941	H3K9me1	chr12	57115570	57115584	3	intron (NM_001113203, intron 2 of 10)	intron (NM_001113203, intron 2 of 10)	3354	NACA	-0.566759		0.00282589		-1	0
chr15	59782636	59782875	H3K9me1	chr15	59782829	59782843	4	intron (NM_152450, intron 3 of 8)	AluSz|SINE|Alu	52384	FAM81A	-0.56651		0.00756709		-1	0
chr12	54782870	54783169	H3K9me2	chr12	54782934	54782947	5	intron (NM_001130967, intron 1 of 7)	intron (NM_001130967, intron 1 of 7)	2063	ZNF385A	-0.564647	0.678348	0.00244799	0.00231751	-1	1
chr1	159721986	159722473	H3K9me1	chr1	159721993	159722006	5	Intergenic	Intergenic	-28529	DUSP23	-0.56155		0.00292003		-1	0
chr14	75916627	75916884	H3K9me1	chr14	75916663	75916676	5	intron (NM_130469, intron 2 of 3)	intron (NM_130469, intron 2 of 3)	17919	JDP2	-0.560502		0.00309489		-1	0
chr4	83118137	83118412	H3K9me1	chr4	83118403	83118416	5	Intergenic	MER5A|DNA|hAT-Charlie	176874	HNRNPD	-0.56033	-0.515389	0.00213951	0.00242415	-1	-1
chr3	176849950	176850335	H3K9me1	chr3	176850055	176850068	5	intron (NM_024665, intron 1 of 15)	intron (NM_024665, intron 1 of 15)	64905	TBL1XR1	-0.551628		0.00314571		-1	0
chr22	43370183	43370573	H3K9me1	chr22	43370450	43370463	5	intron (NM_001184970, intron 1 of 10)	intron (NM_001184970, intron 1 of 10)	-14491	PACSIN2	-0.550532		0.00240872		-1	0
chr5	167784577	167784799	H3K9me1	chr5	167784730	167784743	5	intron (NM_015238, intron 1 of 22)	intron (NM_015238, intron 1 of 22)	65623	WWC1	-0.546982	-0.586945	0.00201996	0.00070575	-1	-1
chr3	32027267	32027863	H3K9me1	chr3	32027815	32027828	5	intron (NM_001137674, intron 1 of 1)	intron (NM_001137674, intron 1 of 1)	-4223	OSBPL10	-0.54423		0.00619875		-1	0
chr14	95755087	95755331	H3K9me2	chr14	95755158	95755171	5	intron (NM_024734, intron 1 of 12)	L1ME3|LINE|L1	31036	CLMN	-0.537225		0.00299154		-1	0
chr14	95757137	95757344	H3K9me2	chr14	95757137	95757150	5	intron (NM_024734, intron 1 of 12)	intron (NM_024734, intron 1 of 12)	29004	CLMN	-0.537225		0.00299154		-1	0
chr10	77677023	77677283	H3K9me2	chr10	77677170	77677183	5	intron (NM_032024, intron 1 of 5)	intron (NM_032024, intron 1 of 5)	134634	C10orf11	-0.534084		0.00317658		-1	0
chr10	78084854	78085159	H3K9me1	chr10	78084977	78084991	3	intron (NM_032024, intron 5 of 5)	intron (NM_032024, intron 5 of 5)	542488	C10orf11	-0.534084		0.00317658		-1	0
chr10	78301354	78301598	H3K9me1	chr10	78301485	78301498	5	intron (NM_032024, intron 5 of 5)	intron (NM_032024, intron 5 of 5)	758957	C10orf11	-0.534084		0.00317658		-1	0
chr7	138005219	138005422	H3K9me2	chr7	138005372	138005385	5	Intergenic	L1PA8|LINE|L1	-139758	TRIM24	-0.533965		0.0038297		-1	0
chr7	138124600	138124850	H3K9me1	chr7	138124724	138124738	4	Intergenic	HERVIP10F-int|LTR|ERV1	-20354	TRIM24	-0.533965		0.0038297		-1	0
chr7	138204241	138204445	H3K9me1	chr7	138204399	138204412	5	intron (NM_003852, intron 4 of 18)	MER20|DNA|hAT-Charlie	59264	TRIM24	-0.533965		0.0038297		-1	0
chr2	223815866	223816138	H3K9me1	chr2	223815991	223816005	3	Intergenic	Intergenic	90270	ACSL3	-0.526261	-0.800279	0.00267792	0.000194075	-1	-1
chr16	69915076	69915399	H3K9me1	chr16	69915164	69915177	5	intron (NM_001270454, intron 7 of 23)	MIRb|SINE|MIR	42598	WWP2	-0.525718		0.00310455		-1	0
chr8	76366605	76367009	H3K9me2	chr8	76366642	76366656	3	Intergenic	L2a|LINE|L2	-85396	HNF4G	-0.522995		0.00531992		-1	0
chr1	236526531	236527111	H3K9me2	chr1	236526661	236526674	5	Intergenic	AluJr|SINE|Alu	-30859	EDARADD	-0.51916		0.00423554		-1	0
chr1	236565612	236566035	H3K9me2	chr1	236565914	236565928	4	intron (NM_080738, intron 1 of 5)	AluJr|SINE|Alu	7108	EDARADD	-0.51916		0.00423554		-1	0
chr1	236612408	236612732	H3K9me2	chr1	236612443	236612456	5	intron (NM_145861, intron 4 of 5)	MLT1C|LTR|ERVL-MaLR	53854	EDARADD	-0.51916		0.00423554		-1	0
chr7	98028040	98028261	H3K9me1	chr7	98028123	98028136	5	intron (NM_018842, intron 1 of 13)	intron (NM_018842, intron 1 of 13)	2276	BAIAP2L1	-0.518021		0.00322453		-1	0
chr5	138574962	138575169	H3K9me2	chr5	138574999	138575012	5	Intergenic	LTR26B|LTR|ERV1	-34375	MATR3	-0.516586		0.00282033		-1	0
chr3	3301155	3301368	H3K9me1	chr3	3301147	3301160	5	Intergenic	Intergenic	-79861	CRBN	-0.50948		0.00504356		-1	0
chr4	56161515	56161813	H3K9me1	chr4	56161785	56161799	2	Intergenic	AluSz6|SINE|Alu	-50724	SRD5A3	-0.508387		0.00529868		-1	0
chr1	81275418	81275657	H3K9me1	chr1	81275603	81275616	5	Intergenic	L2|LINE|L2	-990544	LPHN2	-0.508301		0.00356284		-1	0
chr1	82811901	82812101	H3K9me1	chr1	82812015	82812028	5	Intergenic	Intergenic	545919	LPHN2	-0.508301		0.00356284		-1	0
chr12	109991097	109991414	H3K9me2	chr12	109991257	109991270	5	TTS (NM_052845)	TTS (NM_052845)	20102	MMAB	-0.505655	-0.402448	0.00911356	0.00632201	-1	-1
chr11	95529842	95530231	H3K9me2	chr11	95530011	95530025	3	intron (NM_001243776, intron 2 of 11)	MER21C|LTR|ERVL	6412	CEP57	-0.505327		0.00346544		-1	0
chr1	178978070	178978372	H3K9me1	chr1	178978100	178978113	5	Intergenic	Intergenic	-16853	FAM20B	-0.504719		0.00787187		-1	0
chr1	178998080	178998513	H3K9me1	chr1	178998195	178998208	5	intron (NM_014864, intron 1 of 7)	intron (NM_014864, intron 1 of 7)	3223	FAM20B	-0.504719		0.00787187		-1	0
chr15	70846815	70847032	H3K9me1	chr15	70846950	70846963	5	Intergenic	L2c|LINE|L2	147696	UACA	-0.499901		0.00516349		-1	0
chr15	71051639	71051870	H3K9me1	chr15	71051793	71051807	4	intron (NM_018003, intron 1 of 18)	AluSq2|SINE|Alu	4095	UACA	-0.499901		0.00516349		-1	0
chr10	103315591	103315844	H3K9me1	chr10	103315724	103315737	5	3' UTR (NM_001256856, exon 14 of 14)	3' UTR (NM_001256856, exon 14 of 14)	32309	POLL	-0.498567		0.00481751		-1	0
chr12	108317797	108317989	H3K9me1	chr12	108317915	108317929	2	Intergenic	L1PA8A|LINE|L1	-20345	LOC728739	-0.498463	-0.526663	0.00640139	0.00422412	-1	-1
chr17	33201538	33201789	H3K9me1	chr17	33201652	33201665	5	Intergenic	Intergenic	86864	CCT6B	-0.496419		0.00443628		-1	0
chr10	71008794	71009001	H3K9me1	chr10	71008847	71008860	5	intron (NM_025130, intron 10 of 17)	intron (NM_025130, intron 10 of 17)	-20858	HK1	-0.495935		0.00772605		-1	0
chr12	84384958	84385252	H3K9me2	chr12	84385063	84385076	5	Intergenic	Intergenic	921503	SLC6A15	-0.49489		0.00473252		-1	0
chr8	54837278	54837516	H3K9me2	chr8	54837380	54837394	4	intron (NR_104579, intron 1 of 3)	intron (NR_104579, intron 1 of 3)	43965	RGS20	-0.490942		0.00650243		-1	0
chr4	23029092	23029313	H3K9me2	chr4	23029305	23029319	3	Intergenic	LTR33|LTR|ERVL	313491	GBA3	-0.490029		0.00745483		-1	0
chr1	214446634	214446994	H3K9me2	chr1	214446663	214446676	5	Intergenic	MLT1A0|LTR|ERVL-MaLR	-7751	SMYD2	-0.48774		0.00488262		-1	0
chr3	80708167	80708429	H3K9me1	chr3	80708357	80708370	5	Intergenic	MSTA|LTR|ERVL-MaLR	-891239	ROBO1	-0.479133	0.59897	0.00674995	0.000887092	-1	1
chr1	155936845	155937066	H3K9me1	chr1	155937039	155937052	5	intron (NM_001162383, intron 2 of 21)	intron (NM_001162383, intron 2 of 21)	11010	ARHGEF2	-0.477046		0.0053987		-1	0
chr12	22925483	22925892	H3K9me2	chr12	22925785	22925798	5	Intergenic	L3|LINE|CR1	147612	ETNK1	-0.474594		0.00687139		-1	0
chr20	34494481	34494763	H3K9me2	chr20	34494655	34494668	5	intron (NM_016436, intron 10 of 17)	MLT1J|LTR|ERVL-MaLR	47926	SCAND1	-0.472076		0.00580896		-1	0
chr16	74705422	74705629	H3K9me1	chr16	74705471	74705485	3	TTS (NM_152649)	TTS (NM_152649)	-4747	RFWD3	-0.467332		0.00709933		-1	0
chr1	233474247	233474931	H3K9me2	chr1	233474437	233474450	5	intron (NM_032435, intron 1 of 9)	L2a|LINE|L2	11075	KIAA1804	-0.462507		0.00898557		-1	0
chr1	233572933	233573143	H3K9me2	chr1	233572921	233572934	5	Intergenic	MIRb|SINE|MIR	109524	KIAA1804	-0.462507		0.00898557		-1	0
chr12	132414916	132415112	H3K9me1	chr12	132415013	132415026	5	intron (NM_001002019, intron 2 of 5)	MIR|SINE|MIR	1201	PUS1	-0.461815	-0.583733	0.00634187	0.00123581	-1	-1
chr12	104138692	104138994	H3K9me1	chr12	104138712	104138725	5	intron (NM_017564, intron 56 of 68)	intron (NM_017564, intron 56 of 68)	96132	NT5DC3	-0.460722	-0.966651	0.00696564	9.15771e-05	-1	-1
chr12	104184203	104184467	H3K9me1	chr12	104184365	104184379	4	intron (NM_001031701, intron 9 of 13)	AluJb|SINE|Alu	50640	NT5DC3	-0.460722	-0.966651	0.00696564	9.15771e-05	-1	-1
chr17	48965164	48965431	H3K9me2	chr17	48965351	48965364	5	Intergenic	Intergenic	-19959	TOB1	-0.457205		0.00753255		-1	0
chr17	49001181	49001401	H3K9me2	chr17	49001325	49001338	5	Intergenic	Intergenic	-55952	TOB1	-0.457205		0.00753255		-1	0
chr9	107751168	107751443	H3K9me2	chr9	107751170	107751183	5	Intergenic	L3|LINE|CR1	-60779	ABCA1	-0.456227	0.798878	0.00683718	0.00118005	-1	1
chr1	31786478	31786720	H3K9me1	chr1	31786622	31786636	3	intron (NM_001282568, intron 2 of 7)	intron (NM_001282568, intron 2 of 7)	16770	ZCCHC17	-0.456004		0.00619532		-1	0
chr21	19493363	19493622	H3K9me2	chr21	19493377	19493390	5	intron (NM_001204178, intron 2 of 5)	L2|LINE|L2	-123657	CHODL	-0.455884		0.00606483		-1	0
chr10	2785819	2786020	H3K9me1	chr10	2785967	2785980	5	Intergenic	FLAM_C|SINE|Alu	-323792	PFKP	-0.454469		0.00696902		-1	0
chr1	161052563	161052911	H3K9me1	chr1	161052557	161052570	5	intron (NM_030916, intron 1 of 8)	intron (NM_030916, intron 1 of 8)	6648	PVRL4	-0.452525		0.00849828		-1	0
chr7	12641554	12641800	H3K9me1	chr7	12641612	12641625	5	intron (NM_033128, intron 1 of 13)	MER11A|LTR|ERVK	12529	SCIN	-0.452323		0.0097611		-1	0
chr21	37950300	37950556	H3K9me1	chr21	37950300	37950314	4	Intergenic	MLT1H2|LTR|ERVL-MaLR	-1561	CLDN14	-0.452016		0.00638181		-1	0
chr21	37972539	37972789	H3K9me1	chr21	37972760	37972773	5	Intergenic	AluJr|SINE|Alu	-23797	CLDN14	-0.452016		0.00638181		-1	0
chr6	15479862	15480132	H3K9me2	chr6	15480019	15480032	5	intron (NM_001267040, intron 5 of 17)	intron (NM_001267040, intron 5 of 17)	183292	DTNBP1	-0.450563		0.00898886		-1	0
chr8	128864971	128865310	H3K9me2	chr8	128865024	128865038	4	Intergenic	Intergenic	-37733	PVT1	-0.449251		0.00822595		-1	0
chr8	128877021	128877321	H3K9me1	chr8	128877188	128877202	4	Intergenic	Intergenic	-25703	PVT1	-0.449251		0.00822595		-1	0
chr3	154081631	154081997	H3K9me1	chr3	154081993	154082007	4	intron (NM_001038705, intron 3 of 3)	intron (NM_001038705, intron 3 of 3)	-39528	DHX36	-0.449033		0.00660181		-1	0
chr1	207878452	207878767	H3K9me2	chr1	207878501	207878514	5	intron (NM_175710, intron 9 of 11)	MLT1C|LTR|ERVL-MaLR	-46773	CD46	-0.448851		0.00734108		-1	0
chr2	101241571	101241850	H3K9me1	chr2	101241701	101241714	5	Intergenic	Intergenic	62293	PDCL3	-0.448708		0.00683888		-1	0
chr14	100359207	100359411	H3K9me2	chr14	100359398	100359412	4	intron (NM_004434, intron 5 of 21)	intron (NM_004434, intron 5 of 21)	99564	EML1	-0.445404		0.00824644		-1	0
chr14	100363626	100363872	H3K9me1	chr14	100363790	100363803	5	intron (NM_004434, intron 7 of 21)	FLAM_A|SINE|Alu	104004	EML1	-0.445404		0.00824644		-1	0
chr1	207235721	207236541	H3K9me1	chr1	207236214	207236227	5	intron (NM_001018053, intron 4 of 14)	intron (NM_001018053, intron 4 of 14)	9511	PFKFB2	-0.443461		0.00752019		-1	0
chr12	48024114	48024349	H3K9me2	chr12	48024176	48024190	4	Intergenic	L2c|LINE|L2	75612	RPAP3	-0.442875		0.00728793		-1	0
chr17	33668533	33668750	H3K9me2	chr17	33668525	33668539	3	Intergenic	MER11D|LTR|ERVK	32078	SLFN11	-0.431174	-1.12037	0.0098944	0.000156553	-1	-1
chr1	5037240	5037429	H3K9me1	chr1	5037332	5037345	5	Intergenic	Intergenic	322230	AJAP1					0	0
chr1	5585869	5586010	H3K9me1	chr1	5586001	5586014	5	Intergenic	Intergenic	-38191	MIR4417					0	0
chr1	8824556	8824715	H3K9me1	chr1	8824703	8824717	3	intron (NM_001042681, intron 1 of 22)	L2b|LINE|L2	53063	RERE					0	0
chr1	9967711	9967992	H3K9me1	chr1	9967748	9967761	5	intron (NM_020248, intron 1 of 5)	L2a|LINE|L2	2464	CTNNBIP1					0	0
chr1	10610238	10610561	H3K9me2	chr1	10610295	10610309	4	intron (NM_004565, intron 3 of 8)	intron (NM_004565, intron 3 of 8)	75397	PEX14					0	0
chr1	14225438	14225686	H3K9me1	chr1	14225622	14225636	3	Intergenic	Intergenic	149686	PRDM2					0	0
chr1	14916220	14916440	H3K9me2	chr1	14916278	14916292	4	Intergenic	Intergenic	-8883	KAZN					0	0
chr1	17200200	17200460	H3K9me2	chr1	17200327	17200341	4	Intergenic	U1|snRNA|snRNA	-14814	MIR3675					0	0
chr1	19278568	19278835	H3K9me2	chr1	19278652	19278666	3	intron (NM_001136265, intron 1 of 8)	intron (NM_001136265, intron 1 of 8)	4124	IFFO2					0	0
chr1	19416064	19416360	H3K9me1	chr1	19416096	19416109	5	intron (NM_020765, intron 97 of 105)	intron (NM_020765, intron 97 of 105)	120534	UBR4					0	0
chr1	20550380	20550706	H3K9me1	chr1	20550495	20550508	5	Intergenic	L2b|LINE|L2	-37564	UBXN10-AS1					0	0
chr1	22452447	22452772	H3K9me2	chr1	22452644	22452658	3	intron (NM_030761, intron 2 of 4)	intron (NM_030761, intron 2 of 4)	16909	WNT4					0	0
chr1	23532910	23533176	H3K9me1	chr1	23533014	23533028	3	Intergenic	L2c|LINE|L2	-11821	HTR1D					0	0
chr1	24231914	24232155	H3K9me2	chr1	24232053	24232066	5	intron (NM_001841, intron 1 of 1)	MIR|SINE|MIR	7782	CNR2					0	0
chr1	24254292	24254504	H3K9me1	chr1	24254375	24254388	5	Intergenic	Intergenic	-1162	MIR378F					0	0
chr1	30211154	30211407	H3K9me1	chr1	30211313	30211327	4	Intergenic	Intergenic	648253	PTPRU					0	0
chr1	34484944	34485200	H3K9me1	chr1	34485001	34485014	5	intron (NM_052896, intron 3 of 69)	intron (NM_052896, intron 3 of 69)	145803	CSMD2					0	0
chr1	35208960	35209228	H3K9me1	chr1	35209048	35209061	5	Intergenic	L2a|LINE|L2	-11554	GJB5					0	0
chr1	36413136	36413389	H3K9me1	chr1	36413231	36413245	3	intron (NM_177422, intron 2 of 16)	intron (NM_177422, intron 2 of 16)	16580	AGO3					0	0
chr1	36678486	36678715	H3K9me2	chr1	36678608	36678621	5	Intergenic	Intergenic	-11416	THRAP3					0	0
chr1	37778281	37778486	H3K9me1	chr1	37778416	37778429	5	Intergenic	Intergenic	151220	MIR4255					0	0
chr1	40815973	40816227	H3K9me1	chr1	40816137	40816151	4	Intergenic	Intergenic	-23278	SMAP2					0	0
chr1	42608765	42608975	H3K9me1	chr1	42608753	42608766	5	Intergenic	MLT1H|LTR|ERVL-MaLR	-10222	GUCA2B					0	0
chr1	46111565	46111872	H3K9me1	chr1	46111602	46111615	5	non-coding (NR_026768, exon 1 of 1)	non-coding (NR_026768, exon 1 of 1)	638	RPS15AP10					0	0
chr1	46260682	46260926	H3K9me1	chr1	46260911	46260925	4	Intergenic	AluJo|SINE|Alu	-8481	MAST2					0	0
chr1	48996343	48996579	H3K9me2	chr1	48996501	48996514	5	Intergenic	Intergenic	-58581	SPATA6		0.798983		0.000802028	0	1
chr1	54519922	54520214	H3K9me1	chr1	54520047	54520060	5	promoter-TSS (NM_004872)	promoter-TSS (NM_004872)	316	MIR4781					0	0
chr1	58426305	58426554	H3K9me1	chr1	58426501	58426514	5	intron (NM_021080, intron 1 of 16)	intron (NM_021080, intron 1 of 16)	100215	DAB1-AS1		0.586104		0.00413709	0	1
chr1	59167394	59167644	H3K9me2	chr1	59167397	59167410	5	Intergenic	Intergenic	-1772	MYSM1					0	0
chr1	59461241	59461501	H3K9me1	chr1	59461373	59461386	5	Intergenic	L2|LINE|L2	151108	HSD52					0	0
chr1	62536783	62536995	H3K9me2	chr1	62536899	62536912	5	intron (NM_176877, intron 31 of 42)	intron (NM_176877, intron 31 of 42)	-123585	L1TD1					0	0
chr1	67207708	67207995	H3K9me1	chr1	67207775	67207789	3	intron (NM_032291, intron 24 of 24)	intron (NM_032291, intron 24 of 24)	-10288	TCTEX1D1					0	0
chr1	69479864	69480162	H3K9me1	chr1	69479888	69479901	5	Intergenic	AluSx|SINE|Alu	-517109	DEPDC1					0	0
chr1	70299342	70299617	H3K9me1	chr1	70299364	70299377	5	intron (NM_020794, intron 3 of 24)	intron (NM_020794, intron 3 of 24)	73622	LRRC7					0	0
chr1	71658803	71659128	H3K9me2	chr1	71658926	71658939	5	intron (NR_046217, intron 2 of 3)	intron (NR_046217, intron 2 of 3)	111959	ZRANB2-AS2					0	0
chr1	84864142	84864378	H3K9me1	chr1	84864277	84864291	3	promoter-TSS (NR_003927)	promoter-TSS (NR_003927)	45	DNASE2B					0	0
chr1	87169304	87169513	H3K9me1	chr1	87169488	87169502	3	promoter-TSS (NM_001206653)	promoter-TSS (NM_001206653)	-844	SH3GLB1					0	0
chr1	88554958	88555174	H3K9me2	chr1	88555020	88555033	5	Intergenic	Intergenic	-594856	PKN2					0	0
chr1	90737152	90737417	H3K9me2	chr1	90737364	90737377	5	Intergenic	LTR16E2|LTR|ERVL	276607	ZNF326					0	0
chr1	92796117	92796473	H3K9me1	chr1	92796212	92796226	4	intron (NM_024813, intron 8 of 12)	AluSx1|SINE|Alu	-31729	GLMN					0	0
chr1	93251001	93251357	H3K9me2	chr1	93251167	93251180	5	intron (NM_005665, intron 1 of 17)	intron (NM_005665, intron 1 of 17)	6782	EVI5					0	0
chr1	93464507	93464818	H3K9me1	chr1	93464801	93464814	5	Intergenic	Intergenic	-37584	FAM69A					0	0
chr1	104067491	104067729	H3K9me1	chr1	104067576	104067589	5	promoter-TSS (NM_017619)	promoter-TSS (NM_017619)	495	LOC101928436					0	0
chr1	105032269	105032620	H3K9me1	chr1	105032580	105032593	5	Intergenic	L1MA4|LINE|L1	416800	LOC100129138		-0.612513		0.00873885	0	-1
chr1	112118618	112118973	H3K9me2	chr1	112118715	112118728	5	Intergenic	MER5A1|DNA|hAT-Charlie	-12199	ADORA3					0	0
chr1	114708370	114708611	H3K9me1	chr1	114708422	114708435	5	Intergenic	Intergenic	-12019	SYT6					0	0
chr1	118363195	118363430	H3K9me1	chr1	118363238	118363251	5	Intergenic	HERVL18-int|LTR|ERVL	108989	GDAP2					0	0
chr1	120267803	120268049	H3K9me1	chr1	120267943	120267956	5	intron (NM_006623, intron 3 of 11)	intron (NM_006623, intron 3 of 11)	13507	PHGDH					0	0
chr1	144998639	144999544	H3K9me2	chr1	144999018	144999031	5	intron (NM_022359, intron 3 of 6)	L2a|LINE|L2	-1981	PDE4DIP					0	0
chr1	145040107	145040837	H3K9me2	chr1	145040345	145040359	3	promoter-TSS (NM_001198832)	promoter-TSS (NM_001198832)	-477	PDE4DIP					0	0
chr1	145071545	145072689	H3K9me2	chr1	145072420	145072434	4	intron (NM_022359, intron 1 of 6)	L2c|LINE|L2	4069	PDE4DIP					0	0
chr1	145437420	145437972	H3K9me1	chr1	145437703	145437716	5	promoter-TSS (NM_006472)	promoter-TSS (NM_006472)	-742	TXNIP					0	0
chr1	145454100	145454584	H3K9me2	chr1	145454301	145454315	3	intron (NM_001039703, intron 68 of 85)	intron (NM_001039703, intron 68 of 85)	15904	TXNIP					0	0
chr1	145538182	145538476	H3K9me2	chr1	145538293	145538306	5	intron (NM_003637, intron 23 of 29)	intron (NM_003637, intron 23 of 29)	-10880	ANKRD35					0	0
chr1	145679671	145679984	H3K9me2	chr1	145679684	145679697	5	intron (NM_014455, intron 4 of 8)	AluSz|SINE|Alu	35811	CD160					0	0
chr1	145743736	145744012	H3K9me2	chr1	145743733	145743746	5	intron (NM_002614, intron 2 of 9)	intron (NM_002614, intron 2 of 9)	16208	PDZK1					0	0
chr1	146940319	146940766	H3K9me1	chr1	146940383	146940396	5	intron (NR_038423, intron 3 of 3)	L1PA14|LINE|L1	49156	LINC00624		-0.97773		0.00305247	0	-1
chr1	147232429	147232834	H3K9me1	chr1	147232650	147232663	5	promoter-TSS (NM_181703)	promoter-TSS (NM_181703)	82	GJA5					0	0
chr1	147274474	147274767	H3K9me1	chr1	147274683	147274696	5	Intergenic	Intergenic	-29155	GJA5					0	0
chr1	147720406	147721423	H3K9me1	chr1	147721188	147721202	4	intron (NR_102405, intron 16 of 17).2	AluJo|SINE|Alu	85763	MIR5087					0	0
chr1	147804284	147804854	H3K9me1	chr1	147804757	147804770	5	intron (NR_102405, intron 16 of 17).2	LTR8|LTR|ERV1	2109	MIR5087					0	0
chr1	149959019	149959369	H3K9me1	chr1	149959164	149959177	5	intron (NM_020205, intron 1 of 11)	intron (NM_020205, intron 1 of 11)	23492	OTUD7B					0	0
chr1	150230771	150231213	H3K9me1	chr1	150231176	150231189	5	intron (NM_012113, intron 1 of 10)	intron (NM_012113, intron 1 of 10)	774	CA14					0	0
chr1	150286758	150287186	H3K9me2	chr1	150286811	150286825	3	Intergenic	AluJb|SINE|Alu	-6956	PRPF3					0	0
chr1	150470647	150470953	H3K9me1	chr1	150470737	150470750	5	intron (NM_001271896, intron 6 of 13)	intron (NM_001271896, intron 6 of 13)	5979	MIR6878					0	0
chr1	151133014	151133331	H3K9me1	chr1	151133044	151133057	5	TTS (NM_024575)	TTS (NM_024575)	4068	TNFAIP8L2-SCNM1					0	0
chr1	151776640	151777188	H3K9me1	chr1	151776833	151776847	3	intron (NM_001004432, intron 1 of 1)	intron (NM_001004432, intron 1 of 1)	968	LINGO4					0	0
chr1	151840443	151840781	H3K9me1	chr1	151840509	151840522	5	Intergenic	THE1C|LTR|ERVL-MaLR	-14439	THEM5					0	0
chr1	152366493	152366868	H3K9me1	chr1	152366826	152366839	5	Intergenic	Intergenic	20069	CRNN					0	0
chr1	152370887	152371186	H3K9me1	chr1	152371037	152371051	3	Intergenic	Intergenic	15713	CRNN					0	0
chr1	152514107	152514613	H3K9me1	chr1	152514240	152514254	3	Intergenic	Intergenic	24869	LCE3E					0	0
chr1	152516433	152516819	H3K9me2	chr1	152516582	152516596	4	Intergenic	Intergenic	22603	LCE3E					0	0
chr1	152612784	152613314	H3K9me2	chr1	152613035	152613048	5	Intergenic	Intergenic	-17470	LCE3A					0	0
chr1	153409293	153409674	H3K9me1	chr1	153409418	153409432	3	TTS (NM_001045479)	TTS (NM_001045479)	3019	S100A7L2					0	0
chr1	153659183	153659492	H3K9me1	chr1	153659393	153659406	5	intron (NM_000906, intron 11 of 21)	MIR3|SINE|MIR	2931	MIR8083					0	0
chr1	153777940	153778227	H3K9me1	chr1	153778025	153778039	4	3' UTR (NM_020699, exon 11 of 11)	3' UTR (NM_020699, exon 11 of 11)	30316	SLC27A3					0	0
chr1	153824516	153824959	H3K9me1	chr1	153824866	153824879	5	intron (NM_020699, intron 1 of 10)	intron (NM_020699, intron 1 of 10)	70713	GATAD2B		0.365919		0.00662786	0	1
chr1	154153510	154153817	H3K9me2	chr1	154153543	154153556	5	intron (NM_152263, intron 2 of 9)	intron (NM_152263, intron 2 of 9)	2061	TPM3					0	0
chr1	154218531	154218936	H3K9me1	chr1	154218687	154218700	5	exon (NM_001287815, exon 11 of 25)	exon (NM_001287815, exon 11 of 25)	25409	UBAP2L					0	0
chr1	154332333	154333076	H3K9me1	chr1	154332948	154332962	4	Intergenic	Intergenic	32429	ATP8B2					0	0
chr1	154714723	154715072	H3K9me2	chr1	154714846	154714859	5	intron (NM_001204087, intron 3 of 8)	MIR|SINE|MIR	-114442	ADAR					0	0
chr1	154776704	154777135	H3K9me2	chr1	154777044	154777057	5	intron (NM_002249, intron 2 of 7)	intron (NM_002249, intron 2 of 7)	55418	KCNN3					0	0
chr1	154830865	154831076	H3K9me2	chr1	154830977	154830990	5	intron (NM_002249, intron 1 of 7)	intron (NM_002249, intron 1 of 7)	1367	KCNN3					0	0
chr1	154839498	154839714	H3K9me1	chr1	154839708	154839722	4	intron (NM_002249, intron 1 of 7)	intron (NM_002249, intron 1 of 7)	3148	KCNN3					0	0
chr1	155029187	155029350	H3K9me1	chr1	155029191	155029204	5	intron (NM_001261465, intron 10 of 20)	MIR3|SINE|MIR	5521	ADAM15					0	0
chr1	155038568	155039049	H3K9me1	chr1	155038919	155038933	4	intron (NM_182689, intron 1 of 3)	intron (NM_182689, intron 1 of 3)	-2342	RP11-307C12.11					0	0
chr1	155104195	155104686	H3K9me1	chr1	155104626	155104639	5	intron (NM_182685, intron 2 of 3)	L2b|LINE|L2	-3379	SLC50A1					0	0
chr1	155154108	155154337	H3K9me1	chr1	155154242	155154255	5	intron (NM_001282378, intron 7 of 8)	intron (NM_001282378, intron 7 of 8)	6993	TRIM46					0	0
chr1	155280755	155280958	H3K9me1	chr1	155280927	155280941	4	intron (NM_001135821, intron 3 of 10)	AluSg|SINE|Alu	2152	FDPS					0	0
chr1	155726229	155726570	H3K9me1	chr1	155726278	155726291	5	intron (NM_001282860, intron 27 of 31)	intron (NM_001282860, intron 27 of 31)	10841	MSTO2P					0	0
chr1	155811821	155812149	H3K9me1	chr1	155812006	155812020	4	intron (NM_001282860, intron 2 of 31)	MER66-int|LTR|ERV1	15101	GON4L					0	0
chr1	155854883	155855247	H3K9me1	chr1	155855058	155855071	5	TTS (NM_152280)	TTS (NM_152280)	25641	RIT1		0.731263		0.000453082	0	1
chr1	156025544	156026440	H3K9me1	chr1	156026290	156026303	5	intron (NM_001145264, intron 2 of 2)	AluJb|SINE|Alu	1475	LAMTOR2					0	0
chr1	156055695	156056128	H3K9me2	chr1	156055923	156055936	5	intron (NM_001282625, intron 2 of 12)	intron (NM_001282625, intron 2 of 12)	3575	LMNA					0	0
chr1	156164544	156164864	H3K9me1	chr1	156164550	156164563	5	intron (NR_104412, intron 1 of 1)	MER5A1|DNA|hAT-Charlie	981	SLC25A44					0	0
chr1	156209117	156209354	H3K9me1	chr1	156209349	156209363	4	intron (NM_001199661, intron 4 of 6)	intron (NM_001199661, intron 4 of 6)	-2715	BGLAP					0	0
chr1	156356350	156356779	H3K9me1	chr1	156356364	156356377	5	Intergenic	AluJo|SINE|Alu	17585	RHBG					0	0
chr1	156453906	156454246	H3K9me1	chr1	156453931	156453945	3	intron (NM_005920, intron 1 of 11)	MER58A|DNA|hAT-Charlie	6315	MEF2D					0	0
chr1	156455752	156456265	H3K9me1	chr1	156455845	156455859	4	intron (NM_005920, intron 1 of 11)	intron (NM_005920, intron 1 of 11)	4382	MEF2D					0	0
chr1	156536888	156537370	H3K9me1	chr1	156537013	156537026	5	intron (NM_178229, intron 2 of 37)	intron (NM_178229, intron 2 of 37)	5267	IQGAP3					0	0
chr1	156588990	156589308	H3K9me1	chr1	156588992	156589005	5	promoter-TSS (NM_021817)	promoter-TSS (NM_021817)	63	HAPLN2					0	0
chr1	156791625	156792261	H3K9me2	chr1	156792009	156792022	5	intron (NM_001007792, intron 1 of 16)	LTR16D1|LTR|ERVL	-5303	SH2D2A					0	0
chr1	157072606	157072954	H3K9me2	chr1	157072729	157072742	5	Intergenic	Intergenic	-3180	ETV3L					0	0
chr1	157139639	157140211	H3K9me2	chr1	157139672	157139685	5	Intergenic	MIRb|SINE|MIR	-31542	ETV3					0	0
chr1	157203152	157203473	H3K9me1	chr1	157203221	157203235	3	Intergenic	MER4D|LTR|ERV1	-94930	ETV3					0	0
chr1	157383246	157383600	H3K9me2	chr1	157383429	157383442	5	Intergenic	MLT1D|LTR|ERVL-MaLR	138887	FCRL5					0	0
chr1	157814108	157814419	H3K9me2	chr1	157814213	157814226	5	Intergenic	Intergenic	-2630	CD5L					0	0
chr1	158037584	158037826	H3K9me1	chr1	158037589	158037602	5	intron (NM_001286349, intron 1 of 12)	intron (NM_001286349, intron 1 of 12)	72725	RP11-404O13.1					0	0
chr1	158105149	158105373	H3K9me1	chr1	158105232	158105245	5	intron (NR_033946, intron 1 of 2)	intron (NR_033946, intron 1 of 2)	5169	RP11-404O13.1					0	0
chr1	158130175	158130478	H3K9me2	chr1	158130313	158130326	5	Intergenic	Intergenic	-19410	CD1D					0	0
chr1	158817662	158818012	H3K9me2	chr1	158817768	158817782	4	intron (NM_002432, intron 6 of 6)	intron (NM_002432, intron 6 of 6)	16669	MNDA					0	0
chr1	159410322	159410679	H3K9me1	chr1	159410367	159410380	5	TTS (NM_012351)	TTS (NM_012351)	989	OR10J1					0	0
chr1	159529935	159530331	H3K9me1	chr1	159530131	159530145	3	Intergenic	Intergenic	-24336	OR10J5					0	0
chr1	159853945	159854490	H3K9me2	chr1	159854358	159854371	5	intron (NM_012337, intron 7 of 11)	intron (NM_012337, intron 7 of 11)	15688	CCDC19					0	0
chr1	159931349	159931711	H3K9me2	chr1	159931444	159931458	3	intron (NR_038849, intron 1 of 2)	L2a|LINE|L2	516	LINC01133					0	0
chr1	160052039	160052570	H3K9me1	chr1	160052342	160052355	5	intron (NM_004983, intron 1 of 2)	(CA)n|Simple_repeat|Simple_repeat	945	KCNJ9					0	0
chr1	160067480	160067850	H3K9me2	chr1	160067472	160067485	5	intron (NM_052868, intron 1 of 6)	intron (NM_052868, intron 1 of 6)	774	IGSF8					0	0
chr1	160078798	160079154	H3K9me1	chr1	160078921	160078934	5	Intergenic	Intergenic	-6544	ATP1A2		0.831697		0.00115324	0	1
chr1	160276718	160277019	H3K9me2	chr1	160276856	160276869	5	intron (NM_001098398, intron 14 of 32)	intron (NM_001098398, intron 14 of 32)	-10186	SUMO1P3					0	0
chr1	160341931	160342361	H3K9me2	chr1	160342354	160342368	4	3' UTR (NM_005598, exon 2 of 2)	3' UTR (NM_005598, exon 2 of 2)	5285	NHLH1					0	0
chr1	160810695	160810976	H3K9me1	chr1	160810696	160810710	3	intron (NM_001166664, intron 2 of 7)	intron (NM_001166664, intron 2 of 7)	21856	CD244					0	0
chr1	160983904	160984504	H3K9me2	chr1	160984292	160984306	4	intron (NM_016946, intron 1 of 9)	intron (NM_016946, intron 1 of 9)	6929	F11R					0	0
chr1	161187230	161187525	H3K9me2	chr1	161187480	161187494	4	intron (NM_004106, intron 1 of 4)	intron (NM_004106, intron 1 of 4)	2291	FCER1G					0	0
chr1	161809731	161810308	H3K9me2	chr1	161810123	161810137	4	intron (NM_007348, intron 9 of 15)	MIRc|SINE|MIR	73986	ATF6					0	0
chr1	161831399	161831765	H3K9me1	chr1	161831535	161831548	5	intron (NM_007348, intron 13 of 15)	MER82|DNA|TcMar-Tigger	95548	ATF6					0	0
chr1	162008714	162008963	H3K9me2	chr1	162008860	162008873	5	Intergenic	Intergenic	-15195	OLFML2B					0	0
chr1	162104672	162105310	H3K9me2	chr1	162105293	162105306	5	intron (NM_001164757, intron 1 of 9)	L2c|LINE|L2	-21906	MIR4654					0	0
chr1	162108916	162109490	H3K9me1	chr1	162109014	162109028	4	intron (NM_001164757, intron 1 of 9)	intron (NM_001164757, intron 1 of 9)	-17694	MIR4654					0	0
chr1	162276306	162276623	H3K9me1	chr1	162276525	162276539	4	intron (NM_001164757, intron 4 of 9)	AluSx1|SINE|Alu	-35871	MIR556					0	0
chr1	162305409	162305809	H3K9me1	chr1	162305457	162305470	5	intron (NM_001164757, intron 5 of 9)	intron (NM_001164757, intron 5 of 9)	-6727	MIR556					0	0
chr1	162369125	162369495	H3K9me2	chr1	162369477	162369490	5	intron (NM_053282, intron 2 of 3)	L1PA11|LINE|L1	12618	SH2D1B					0	0
chr1	162416028	162416240	H3K9me1	chr1	162416157	162416170	5	Intergenic	Intergenic	-34206	SH2D1B					0	0
chr1	162431390	162431636	H3K9me1	chr1	162431523	162431537	3	Intergenic	Intergenic	-35451	UHMK1		0.503163		0.00170346	0	1
chr1	162816668	162817118	H3K9me2	chr1	162817023	162817036	5	Intergenic	Intergenic	21712	C1orf110					0	0
chr1	163208816	163209211	H3K9me1	chr1	163208953	163208966	5	intron (NM_001254748, intron 2 of 5)	AluSx|SINE|Alu	-36051	RGS5					0	0
chr1	163440505	163440815	H3K9me2	chr1	163440665	163440678	5	Intergenic	MLT1H1|LTR|ERVL-MaLR	-47679	LOC100422212					0	0
chr1	163481770	163482266	H3K9me2	chr1	163482187	163482201	3	Intergenic	L1MA3|LINE|L1	-89037	LOC100422212					0	0
chr1	163795551	163796135	H3K9me1	chr1	163795744	163795757	5	Intergenic	Intergenic	-402862	LOC100422212					0	0
chr1	164647454	164647822	H3K9me2	chr1	164647755	164647768	5	intron (NM_002585, intron 2 of 8)	intron (NM_002585, intron 2 of 8)	96240	RP11-506O24.1					0	0
chr1	165269409	165269910	H3K9me1	chr1	165269758	165269771	5	intron (NM_177398, intron 3 of 8)	intron (NM_177398, intron 3 of 8)	55818	LMX1A					0	0
chr1	165397451	165397855	H3K9me1	chr1	165397488	165397501	5	intron (NM_001256570, intron 2 of 10)	intron (NM_001256570, intron 2 of 10)	-3432	RXRG					0	0
chr1	165509862	165510267	H3K9me1	chr1	165509953	165509966	5	intron (NR_026744, intron 3 of 6)	intron (NR_026744, intron 3 of 6)	-3413	LRRC52					0	0
chr1	165535497	165535951	H3K9me1	chr1	165535917	165535930	5	intron (NR_026744, intron 3 of 6)	L2b|LINE|L2	15617	RP11-280O1.2					0	0
chr1	166651296	166651587	H3K9me2	chr1	166651414	166651427	5	Intergenic	Intergenic	78289	FMO9P					0	0
chr1	166788098	166788545	H3K9me2	chr1	166788316	166788329	5	Intergenic	MSTA|LTR|ERVL-MaLR	-20402	POGK					0	0
chr1	166814593	166814997	H3K9me1	chr1	166814716	166814729	5	intron (NM_017542, intron 2 of 5)	intron (NM_017542, intron 2 of 5)	6071	POGK					0	0
chr1	167087655	167087971	H3K9me1	chr1	167087845	167087859	4	intron (NM_001080426, intron 3 of 4)	intron (NM_001080426, intron 3 of 4)	23726	DUSP27					0	0
chr1	167140622	167141149	H3K9me2	chr1	167140668	167140681	5	Intergenic	MLT2B3|LTR|ERVL	-49180	POU2F1					0	0
chr1	167615069	167615487	H3K9me1	chr1	167615444	167615458	4	intron (NM_052862, intron 1 of 6)	intron (NM_052862, intron 1 of 6)	15804	RCSD1					0	0
chr1	167950723	167951190	H3K9me1	chr1	167951099	167951113	2	intron (NM_001017977, intron 4 of 18)	L1PA16|LINE|L1	-44650	MPC2					0	0
chr1	168207970	168208339	H3K9me1	chr1	168207978	168207991	5	intron (NM_199344, intron 6 of 7)	intron (NM_199344, intron 6 of 7)	8513	ANKRD36BP1					0	0
chr1	168369485	168369945	H3K9me2	chr1	168369478	168369492	4	non-coding (NR_037851, exon 4 of 4)	non-coding (NR_037851, exon 4 of 4)	22179	RP5-968D22.1					0	0
chr1	168422495	168423085	H3K9me2	chr1	168422514	168422527	5	Intergenic	Intergenic	-30896	RP5-968D22.1					0	0
chr1	168541638	168542065	H3K9me2	chr1	168541645	168541658	5	Intergenic	L2a|LINE|L2	-3859	XCL1					0	0
chr1	168667119	168667623	H3K9me2	chr1	168667150	168667163	5	intron (NM_001937, intron 3 of 3)	intron (NM_001937, intron 3 of 3)	31071	DPT					0	0
chr1	168763361	168763801	H3K9me2	chr1	168763697	168763711	3	Intergenic	Intergenic	7402	LINC00626					0	0
chr1	168792187	168792479	H3K9me2	chr1	168792352	168792366	4	Intergenic	Intergenic	36154	LINC00626					0	0
chr1	169529676	169529932	H3K9me2	chr1	169529778	169529791	5	exon (NM_000130, exon 4 of 25)	exon (NM_000130, exon 4 of 25)	25965	F5					0	0
chr1	169582888	169583180	H3K9me1	chr1	169583053	169583067	3	intron (NM_003005, intron 3 of 16)	intron (NM_003005, intron 3 of 16)	16343	SELP					0	0
chr1	170274904	170275362	H3K9me1	chr1	170275300	170275313	5	Intergenic	MSTB2|LTR|ERVL-MaLR	-21784	LINC01142					0	0
chr1	170599584	170600053	H3K9me1	chr1	170600006	170600020	4	Intergenic	L1PA8A|LINE|L1	-33494	PRRX1					0	0
chr1	171077213	171077574	H3K9me2	chr1	171077351	171077364	5	intron (NM_001002294, intron 5 of 8)	intron (NM_001002294, intron 5 of 8)	-6447	MIR1295A					0	0
chr1	171310536	171311177	H3K9me2	chr1	171310934	171310948	4	TTS (NR_002719)	TTS (NR_002719)	2822	TOP1P1					0	0
chr1	172011998	172012261	H3K9me1	chr1	172012077	172012090	5	intron (NM_015569, intron 8 of 20)	Arthur1A|DNA|hAT-Tip100	-95818	MIR3120					0	0
chr1	172020948	172021359	H3K9me1	chr1	172021178	172021191	5	intron (NM_015569, intron 10 of 20)	L2c|LINE|L2	-86794	MIR3120					0	0
chr1	172592903	172593245	H3K9me2	chr1	172593243	172593256	5	Intergenic	L2|LINE|L2	-35111	FASLG					0	0
chr1	172666679	172667208	H3K9me2	chr1	172667073	172667086	5	Intergenic	Intergenic	38759	FASLG					0	0
chr1	173155836	173156013	H3K9me1	chr1	173155931	173155944	5	exon (NM_003326, exon 3 of 3)	exon (NM_003326, exon 3 of 3)	20546	TNFSF4		-0.400328		0.00813461	0	-1
chr1	173391087	173391346	H3K9me1	chr1	173391181	173391194	5	intron (NR_037845, intron 2 of 2)	intron (NR_037845, intron 2 of 2)	55077	LOC100506023					0	0
chr1	173496048	173496565	H3K9me2	chr1	173496473	173496487	3	intron (NM_178527, intron 18 of 27)	intron (NM_178527, intron 18 of 27)	49821	PRDX6					0	0
chr1	173515002	173515346	H3K9me2	chr1	173515196	173515209	5	intron (NM_178527, intron 13 of 27)	MLT1H|LTR|ERVL-MaLR	57059	SLC9C2					0	0
chr1	174081247	174081588	H3K9me1	chr1	174081550	174081564	3	Intergenic	AluJb|SINE|Alu	-47134	RABGAP1L					0	0
chr1	174143628	174144110	H3K9me1	chr1	174143834	174143848	3	intron (NM_014857, intron 1 of 20)	MLT2B3|LTR|ERVL	15317	RABGAP1L					0	0
chr1	174504314	174504696	H3K9me2	chr1	174504473	174504487	3	intron (NM_014857, intron 13 of 20)	intron (NM_014857, intron 13 of 20)	87293	GPR52					0	0
chr1	174665391	174665791	H3K9me1	chr1	174665769	174665782	5	intron (NM_014857, intron 15 of 20)	L1M1|LINE|L1	-103444	RABGAP1L					0	0
chr1	174717353	174717690	H3K9me2	chr1	174717648	174717661	5	intron (NM_014857, intron 17 of 20)	intron (NM_014857, intron 17 of 20)	-51513	RABGAP1L					0	0
chr1	175063796	175064333	H3K9me2	chr1	175063981	175063995	4	intron (NM_022093, intron 7 of 18)	intron (NM_022093, intron 7 of 18)	27071	TNN					0	0
chr1	175166376	175166840	H3K9me2	chr1	175166715	175166728	5	Intergenic	Intergenic	-4379	KIAA0040					0	0
chr1	175484359	175484713	H3K9me1	chr1	175484673	175484687	3	intron (NM_003285, intron 2 of 22)	L2c|LINE|L2	228216	TNR					0	0
chr1	175503971	175504413	H3K9me1	chr1	175504008	175504021	5	intron (NM_003285, intron 1 of 22)	THE1C|LTR|ERVL-MaLR	208560	TNR					0	0
chr1	175507047	175507338	H3K9me2	chr1	175507257	175507270	5	intron (NM_003285, intron 1 of 22)	intron (NM_003285, intron 1 of 22)	205559	TNR					0	0
chr1	175550225	175550592	H3K9me1	chr1	175550418	175550431	5	intron (NM_003285, intron 1 of 22)	intron (NM_003285, intron 1 of 22)	162343	TNR					0	0
chr1	175661526	175662091	H3K9me1	chr1	175661719	175661733	4	intron (NM_003285, intron 1 of 22)	intron (NM_003285, intron 1 of 22)	50943	TNR					0	0
chr1	176501827	176502295	H3K9me1	chr1	176501919	176501932	5	intron (NM_020318, intron 1 of 22)	intron (NM_020318, intron 1 of 22)	69754	PAPPA2					0	0
chr1	176612582	176613134	H3K9me1	chr1	176612982	176612995	5	intron (NM_020318, intron 3 of 22)	intron (NM_020318, intron 3 of 22)	180551	PAPPA2					0	0
chr1	176908279	176908568	H3K9me1	chr1	176908422	176908435	5	intron (NM_207108, intron 14 of 21)	intron (NM_207108, intron 14 of 21)	90157	MIR488					0	0
chr1	176914619	176914937	H3K9me2	chr1	176914722	176914735	5	intron (NM_207108, intron 13 of 21)	intron (NM_207108, intron 13 of 21)	83803	MIR488					0	0
chr1	177239950	177240222	H3K9me1	chr1	177240170	177240183	5	intron (NM_021165, intron 4 of 7)	intron (NM_021165, intron 4 of 7)	99453	BRINP2					0	0
chr1	177335044	177335365	H3K9me2	chr1	177335071	177335084	5	Intergenic	Intergenic	194572	BRINP2					0	0
chr1	177634888	177635316	H3K9me1	chr1	177635196	177635210	4	Intergenic	Intergenic	303948	SEC16B					0	0
chr1	177695504	177695854	H3K9me2	chr1	177695628	177695641	5	Intergenic	L1PA13|LINE|L1	243371	SEC16B					0	0
chr1	178439513	178440127	H3K9me1	chr1	178439735	178439748	5	intron (NM_170692, intron 17 of 17)	intron (NM_170692, intron 17 of 17)	-42392	TEX35					0	0
chr1	178568565	178569012	H3K9me2	chr1	178568874	178568888	2	Intergenic	L1MCa|LINE|L1	56858	C1orf220					0	0
chr1	178660754	178661138	H3K9me1	chr1	178660958	178660972	4	Intergenic	AluSz|SINE|Alu	14062	MIR4424					0	0
chr1	178834202	178834881	H3K9me1	chr1	178834311	178834324	5	exon (NM_004673, exon 3 of 6)	exon (NM_004673, exon 3 of 6)	5673	ANGPTL1					0	0
chr1	179514059	179514325	H3K9me2	chr1	179514251	179514265	3	intron (NR_073544, intron 25 of 25)	intron (NR_073544, intron 25 of 25)	30892	NPHS2		-0.48056		0.00702702	0	-1
chr1	179741589	179741969	H3K9me2	chr1	179741938	179741951	5	intron (NM_173509, intron 1 of 4)	intron (NM_173509, intron 1 of 4)	29481	FAM163A					0	0
chr1	179989281	179989866	H3K9me1	chr1	179989800	179989813	5	exon (NM_014810, exon 12 of 38)	exon (NM_014810, exon 12 of 38)	65666	CEP350					0	0
chr1	180560470	180560873	H3K9me1	chr1	180560736	180560750	3	Intergenic	LTR78|LTR|ERV1	-40474	XPR1		-0.620787		0.000935211	0	-1
chr1	180870692	180870943	H3K9me1	chr1	180870847	180870860	5	Intergenic	Intergenic	-11495	KIAA1614					0	0
chr1	180890762	180891010	H3K9me1	chr1	180890781	180890794	5	intron (NM_020950, intron 3 of 8)	intron (NM_020950, intron 3 of 8)	8573	KIAA1614					0	0
chr1	181005023	181005601	H3K9me1	chr1	181005047	181005060	5	intron (NM_001194999, intron 2 of 6)	LTR33|LTR|ERVL	2751	MR1					0	0
chr1	181173369	181173770	H3K9me1	chr1	181173769	181173782	5	Intergenic	L2a|LINE|L2	-31954	GM140					0	0
chr1	181180107	181180579	H3K9me1	chr1	181180312	181180326	3	Intergenic	Intergenic	-25181	GM140					0	0
chr1	181294374	181294649	H3K9me1	chr1	181294550	181294564	3	Intergenic	Intergenic	88988	GM140					0	0
chr1	181510608	181511164	H3K9me1	chr1	181511058	181511071	5	intron (NM_000721, intron 3 of 46)	intron (NM_000721, intron 3 of 46)	58200	CACNA1E					0	0
chr1	181655608	181656003	H3K9me2	chr1	181655889	181655903	3	intron (NM_000721, intron 7 of 46)	intron (NM_000721, intron 7 of 46)	203120	CACNA1E					0	0
chr1	181726728	181727193	H3K9me1	chr1	181727133	181727146	5	intron (NM_000721, intron 30 of 46)	intron (NM_000721, intron 30 of 46)	274275	CACNA1E					0	0
chr1	181770686	181770864	H3K9me1	chr1	181770729	181770742	5	3' UTR (NM_001205293, exon 48 of 48)	3' UTR (NM_001205293, exon 48 of 48)	260072	ZNF648					0	0
chr1	182033578	182033844	H3K9me2	chr1	182033755	182033768	5	Intergenic	Charlie4z|DNA|hAT-Charlie	-2864	ZNF648					0	0
chr1	182250794	182251438	H3K9me1	chr1	182251432	182251446	3	intron (NR_104175, intron 2 of 2)	L2|LINE|L2	32080	GS1-122H1.2					0	0
chr1	182368313	182368540	H3K9me1	chr1	182368367	182368380	5	3' UTR (NM_172000, exon 1 of 1)	3' UTR (NM_172000, exon 1 of 1)	1324	TEDDM1					0	0
chr1	182591071	182591465	H3K9me1	chr1	182591178	182591192	3	Intergenic	Intergenic	6993	LOC284648					0	0
chr1	182750666	182751183	H3K9me2	chr1	182750673	182750686	5	Intergenic	Intergenic	-7659	NPL					0	0
chr1	182999320	182999653	H3K9me1	chr1	182999422	182999435	5	intron (NM_002293, intron 1 of 27)	intron (NM_002293, intron 1 of 27)	6892	LAMC1					0	0
chr1	183513998	183514312	H3K9me1	chr1	183514042	183514055	5	exon (NM_201568, exon 16 of 22)	exon (NM_201568, exon 16 of 22)	45584	NCF2					0	0
chr1	183864310	183864646	H3K9me2	chr1	183864434	183864447	5	intron (NM_015149, intron 10 of 18)	intron (NM_015149, intron 10 of 18)	142385	COLGALT2					0	0
chr1	184112334	184112928	H3K9me2	chr1	184112649	184112662	5	Intergenic	Intergenic	91820	TSEN15		-0.492086		0.00174359	0	-1
chr1	184187905	184188268	H3K9me2	chr1	184188256	184188269	5	Intergenic	Intergenic	167276	TSEN15		-0.492086		0.00174359	0	-1
chr1	184577912	184578207	H3K9me1	chr1	184578071	184578084	5	intron (NM_030806, intron 5 of 5)	intron (NM_030806, intron 5 of 5)	145981	EDEM3					0	0
chr1	185506313	185506701	H3K9me2	chr1	185506484	185506497	5	Intergenic	Intergenic	-197176	HMCN1					0	0
chr1	185619489	185619940	H3K9me2	chr1	185619820	185619833	5	Intergenic	L2c|LINE|L2	-83968	HMCN1					0	0
chr1	185726243	185726731	H3K9me2	chr1	185726308	185726322	4	intron (NM_031935, intron 1 of 106)	L2a|LINE|L2	22804	HMCN1					0	0
chr1	186003542	186003885	H3K9me2	chr1	186003848	186003862	3	intron (NM_031935, intron 36 of 106)	L1M4c|LINE|L1	-261691	PRG4					0	0
chr1	186171176	186171460	H3K9me2	chr1	186171325	186171338	5	intron (NR_031642, intron 2 of 3)	intron (NR_031642, intron 2 of 3)	-94087	PRG4					0	0
chr1	186546766	186547180	H3K9me2	chr1	186547110	186547124	4	Intergenic	Intergenic	-100318	MIR548F1					0	0
chr1	188634695	188635013	H3K9me2	chr1	188634822	188634836	4	Intergenic	MER51D|LTR|ERV1	1811905	BRINP3		0.79946		0.000226927	0	1
chr1	189141095	189141436	H3K9me2	chr1	189141425	189141439	3	Intergenic	HERVL-int|LTR|ERVL	1305493	BRINP3		0.79946		0.000226927	0	1
chr1	191045051	191045514	H3K9me1	chr1	191045294	191045308	4	Intergenic	MLT2B3|LTR|ERVL	451263	RP11-463J7.2					0	0
chr1	191866645	191867318	H3K9me1	chr1	191866710	191866723	5	Intergenic	MER49|LTR|ERV1	-260610	RGS18					0	0
chr1	193475513	193476037	H3K9me1	chr1	193475792	193475806	2	Intergenic	L1MC4|LINE|L1	-320032	B3GALT2					0	0
chr1	194129914	194130270	H3K9me2	chr1	194130121	194130134	5	Intergenic	LTR16B2|LTR|ERVL	-974349	B3GALT2					0	0
chr1	195863478	195863857	H3K9me2	chr1	195863703	195863717	2	Intergenic	MER70A|LTR|ERVL	687943	MIR4735					0	0
chr1	195870086	195870786	H3K9me2	chr1	195870352	195870366	4	Intergenic	Intergenic	681175	MIR4735					0	0
chr1	196825286	196825751	H3K9me2	chr1	196825337	196825350	5	Intergenic	L1PA17|LINE|L1	-31625	CFHR4					0	0
chr1	197440392	197440763	H3K9me1	chr1	197440502	197440515	5	intron (NR_047564, intron 11 of 11)	intron (NR_047564, intron 11 of 11)	203244	CRB1					0	0
chr1	197564323	197564645	H3K9me1	chr1	197564609	197564623	4	intron (NM_001195215, intron 13 of 22)	intron (NM_001195215, intron 13 of 22)	180139	DENND1B		1.24315		4.2598e-05	0	1
chr1	197869690	197870056	H3K9me2	chr1	197869827	197869841	4	Intergenic	AluJo|SINE|Alu	-1809	C1orf53					0	0
chr1	197958110	197958629	H3K9me1	chr1	197958352	197958366	4	Intergenic	Intergenic	71853	LHX9		1.42949		0.0009751	0	1
chr1	198096839	198097276	H3K9me2	chr1	198096924	198096937	5	Intergenic	Intergenic	-29050	NEK7					0	0
chr1	198114025	198114412	H3K9me2	chr1	198114208	198114221	5	Intergenic	THE1D|LTR|ERVL-MaLR	-11889	NEK7					0	0
chr1	198672800	198673113	H3K9me2	chr1	198673034	198673047	5	intron (NM_002838, intron 7 of 32)	intron (NM_002838, intron 7 of 32)	64859	PTPRC					0	0
chr1	198800235	198800811	H3K9me2	chr1	198800645	198800659	4	intron (NR_040073, intron 2 of 2)	LTR1|LTR|ERV1	27588	MIR181B1					0	0
chr1	199888958	199889404	H3K9me2	chr1	199889179	199889192	5	Intergenic	THE1B|LTR|ERVL-MaLR	-107549	NR5A2					0	0
chr1	200184518	200184733	H3K9me2	chr1	200184613	200184627	3	Intergenic	MSTD|LTR|ERVL-MaLR	158294	LINC00862					0	0
chr1	200361242	200361575	H3K9me2	chr1	200361281	200361294	5	Intergenic	MIRc|SINE|MIR	17777	ZNF281					0	0
chr1	200505976	200506453	H3K9me1	chr1	200506059	200506072	5	Intergenic	Intergenic	83647	KIF14					0	0
chr1	200948574	200948810	H3K9me1	chr1	200948725	200948738	5	exon (NM_001252102, exon 30 of 35)	exon (NM_001252102, exon 30 of 35)	44136	KIF21B					0	0
chr1	200963053	200963341	H3K9me1	chr1	200963292	200963305	5	intron (NM_017596, intron 15 of 33)	intron (NM_017596, intron 15 of 33)	29631	KIF21B					0	0
chr1	200984966	200985280	H3K9me2	chr1	200985057	200985070	5	intron (NM_017596, intron 1 of 33)	MIRb|SINE|MIR	7705	KIF21B					0	0
chr1	201188633	201188882	H3K9me2	chr1	201188701	201188715	3	intron (NM_001164586, intron 18 of 23)	intron (NM_001164586, intron 18 of 23)	28805	IGFN1					0	0
chr1	201277531	201277798	H3K9me1	chr1	201277659	201277672	5	intron (NM_001005337, intron 2 of 13)	intron (NM_001005337, intron 2 of 13)	25085	PKP1					0	0
chr1	201283332	201283788	H3K9me2	chr1	201283660	201283673	5	intron (NM_001005337, intron 3 of 13)	AluJb|SINE|Alu	30980	PKP1					0	0
chr1	201748873	201749120	H3K9me2	chr1	201748993	201749007	1	intron (NR_046945, intron 1 of 2)	intron (NR_046945, intron 1 of 2)	18781	RNU6-79P					0	0
chr1	201776319	201776795	H3K9me2	chr1	201776717	201776730	5	intron (NM_020443, intron 17 of 29)	intron (NM_020443, intron 17 of 29)	-1182	MIR1231					0	0
chr1	201886961	201887614	H3K9me2	chr1	201886950	201886964	2	intron (NM_012134, intron 1 of 2)	intron (NM_012134, intron 1 of 2)	28428	LMOD1					0	0
chr1	202331928	202332213	H3K9me1	chr1	202332165	202332179	4	intron (NM_001167858, intron 1 of 8)	AluSz6|SINE|Alu	14241	PPP1R12B					0	0
chr1	202634175	202635073	H3K9me2	chr1	202634351	202634365	3	intron (NM_177402, intron 1 of 8)	intron (NM_177402, intron 1 of 8)	-22043	SYT2					0	0
chr1	203021686	203022166	H3K9me1	chr1	203021977	203021991	4	intron (NM_015053, intron 1 of 16)	intron (NM_015053, intron 1 of 16)	1615	PPFIA4					0	0
chr1	203123849	203124183	H3K9me1	chr1	203124002	203124015	5	intron (NM_001048230, intron 2 of 2)	intron (NM_001048230, intron 2 of 2)	20926	MYBPH					0	0
chr1	203129550	203129846	H3K9me1	chr1	203129739	203129753	4	intron (NM_001048230, intron 2 of 2)	AluJr4|SINE|Alu	15244	MYBPH					0	0
chr1	203348577	203348906	H3K9me1	chr1	203348719	203348732	5	Intergenic	Intergenic	-28185	FMOD					0	0
chr1	203388922	203389251	H3K9me2	chr1	203389202	203389215	5	Intergenic	L2c|LINE|L2	-55796	PRELP					0	0
chr1	203591894	203592175	H3K9me2	chr1	203592149	203592162	5	Intergenic	Intergenic	-3880	ATP2B4					0	0
chr1	203653994	203654412	H3K9me1	chr1	203654182	203654196	4	intron (NM_001001396, intron 2 of 21)	AluSq|SINE|Alu	-44506	SNORA77					0	0
chr1	203783131	203783490	H3K9me1	chr1	203783232	203783246	4	intron (NM_014827, intron 4 of 19)	MLT1C-int|LTR|ERVL-MaLR	16660	ZBED6		0.572437		0.0062145	0	1
chr1	204045864	204046268	H3K9me1	chr1	204046005	204046018	5	intron (NM_005686, intron 1 of 13)	L2a|LINE|L2	3820	SOX13					0	0
chr1	204052563	204053329	H3K9me1	chr1	204053076	204053089	5	intron (NM_005686, intron 1 of 13)	intron (NM_005686, intron 1 of 13)	10700	SOX13					0	0
chr1	204303688	204304043	H3K9me1	chr1	204304003	204304016	5	intron (NM_014935, intron 1 of 22)	AluSz|SINE|Alu	25191	PLEKHA6					0	0
chr1	204314888	204315391	H3K9me1	chr1	204315196	204315209	5	intron (NM_014935, intron 1 of 22)	intron (NM_014935, intron 1 of 22)	13917	PLEKHA6					0	0
chr1	204324595	204324979	H3K9me2	chr1	204324771	204324785	4	intron (NM_014935, intron 1 of 22)	AluSx1|SINE|Alu	4270	PLEKHA6					0	0
chr1	204333504	204334197	H3K9me1	chr1	204334131	204334144	5	Intergenic	L2c|LINE|L2	-4794	PLEKHA6					0	0
chr1	204465608	204465981	H3K9me2	chr1	204465771	204465785	4	Intergenic	Intergenic	-6321	PIK3C2B					0	0
chr1	204486369	204486742	H3K9me1	chr1	204486733	204486747	4	intron (NM_001278519, intron 1 of 4)	AluSq|SINE|Alu	1049	MDM4					0	0
chr1	204530893	204531278	H3K9me1	chr1	204530944	204530957	5	Intergenic	L2c|LINE|L2	45579	MDM4					0	0
chr1	204537345	204537727	H3K9me2	chr1	204537403	204537417	4	Intergenic	Charlie8|DNA|hAT-Charlie	52029	MDM4					0	0
chr1	204577959	204578449	H3K9me2	chr1	204578139	204578152	5	Intergenic	Intergenic	76277	LRRN2					0	0
chr1	205168404	205168869	H3K9me1	chr1	205168630	205168643	5	intron (NM_015375, intron 1 of 12)	intron (NM_015375, intron 1 of 12)	12090	DSTYK					0	0
chr1	205255958	205256249	H3K9me1	chr1	205256145	205256158	5	Intergenic	Intergenic	34779	NUAK2					0	0
chr1	205277112	205277745	H3K9me1	chr1	205277317	205277330	5	intron (NM_030952, intron 3 of 6)	intron (NM_030952, intron 3 of 6)	13454	NUAK2					0	0
chr1	205380830	205381274	H3K9me1	chr1	205380973	205380987	4	intron (NR_037583, intron 2 of 3)	intron (NR_037583, intron 2 of 3)	10162	LEMD1					0	0
chr1	205396152	205396548	H3K9me1	chr1	205396356	205396370	3	Intergenic	MIR|SINE|MIR	-5136	LEMD1					0	0
chr1	205409194	205409431	H3K9me1	chr1	205409420	205409433	5	intron (NR_103783, intron 1 of 1)	intron (NR_103783, intron 1 of 1)	8213	MIR135B					0	0
chr1	206229373	206229644	H3K9me2	chr1	206229550	206229563	5	intron (NM_000707, intron 1 of 1)	intron (NM_000707, intron 1 of 1)	5226	AVPR1B					0	0
chr1	207020695	207021171	H3K9me2	chr1	207020880	207020893	5	Intergenic	L1MA2|LINE|L1	-18221	IL20					0	0
chr1	207252267	207252797	H3K9me1	chr1	207252439	207252452	5	3' UTR (NM_001018053, exon 15 of 15)	3' UTR (NM_001018053, exon 15 of 15)	-9680	C4BPB					0	0
chr1	207821940	207822237	H3K9me1	chr1	207822071	207822085	3	intron (NM_175710, intron 1 of 11)	intron (NM_175710, intron 1 of 11)	3631	CR1L					0	0
chr1	208037365	208037970	H3K9me1	chr1	208037476	208037489	5	Intergenic	Intergenic	45944	LOC148696					0	0
chr1	208112266	208112563	H3K9me2	chr1	208112455	208112468	5	Intergenic	HAL1|LINE|L1	-27732	CD34					0	0
chr1	208206034	208206368	H3K9me1	chr1	208206310	208206323	5	intron (NM_025179, intron 28 of 31)	intron (NM_025179, intron 28 of 31)	-121518	CD34					0	0
chr1	208229461	208229788	H3K9me1	chr1	208229614	208229627	5	intron (NM_025179, intron 13 of 31)	intron (NM_025179, intron 13 of 31)	-144942	CD34					0	0
chr1	208245055	208245383	H3K9me1	chr1	208245372	208245385	5	intron (NM_025179, intron 12 of 31)	intron (NM_025179, intron 12 of 31)	-160536	CD34					0	0
chr1	209184321	209184604	H3K9me2	chr1	209184422	209184435	5	Intergenic	Intergenic	-417705	MIR205HG					0	0
chr1	209597372	209598166	H3K9me1	chr1	209597946	209597959	5	Intergenic	Intergenic	-4399	MIR205HG					0	0
chr1	210052932	210053288	H3K9me1	chr1	210053080	210053094	4	Intergenic	Intergenic	51798	DIEXF					0	0
chr1	210068140	210068484	H3K9me1	chr1	210068160	210068174	3	Intergenic	Intergenic	-43207	SYT14					0	0
chr1	210951049	210951396	H3K9me2	chr1	210951235	210951248	5	intron (NM_002238, intron 9 of 10)	MLT1H1|LTR|ERVL-MaLR	356234	KCNH1					0	0
chr1	211122876	211123246	H3K9me1	chr1	211123046	211123059	5	intron (NM_002238, intron 6 of 10)	intron (NM_002238, intron 6 of 10)	184396	KCNH1					0	0
chr1	211186998	211187495	H3K9me1	chr1	211186993	211187007	4	intron (NM_002238, intron 6 of 10)	intron (NM_002238, intron 6 of 10)	120210	KCNH1					0	0
chr1	212548876	212549113	H3K9me1	chr1	212549025	212549039	4	intron (NM_001198862, intron 7 of 8)	AluSx1|SINE|Alu	22835	SNORA16B					0	0
chr1	212629506	212629733	H3K9me2	chr1	212629566	212629579	5	Intergenic	Intergenic	23391	NENF					0	0
chr1	212640939	212641257	H3K9me1	chr1	212641187	212641201	4	Intergenic	Intergenic	34869	NENF					0	0
chr1	212755996	212756454	H3K9me2	chr1	212756391	212756404	5	intron (NM_001030287, intron 1 of 3)	MIRb|SINE|MIR	17549	ATF3					0	0
chr1	212804823	212805148	H3K9me2	chr1	212805077	212805090	5	Intergenic	Charlie18a|DNA|hAT-Charlie	7197	FAM71A					0	0
chr1	213117810	213118160	H3K9me2	chr1	213117886	213117899	5	Intergenic	Intergenic	-5902	VASH2					0	0
chr1	213122944	213123448	H3K9me2	chr1	213123002	213123015	5	promoter-TSS (NM_001136475)	promoter-TSS (NM_001136475)	-691	VASH2					0	0
chr1	213139776	213140301	H3K9me1	chr1	213140006	213140019	5	intron (NM_001136474, intron 6 of 8)	intron (NM_001136474, intron 6 of 8)	16152	VASH2					0	0
chr1	213328545	213328954	H3K9me2	chr1	213328907	213328920	5	intron (NM_012424, intron 6 of 14)	L1MA1|LINE|L1	104175	RPS6KC1		0.545771		0.0034676	0	1
chr1	213534989	213535293	H3K9me2	chr1	213535177	213535190	5	Intergenic	Intergenic	310566	RPS6KC1		0.545771		0.0034676	0	1
chr1	213543671	213544246	H3K9me1	chr1	213543933	213543947	4	Intergenic	Intergenic	319384	RPS6KC1		0.545771		0.0034676	0	1
chr1	213582202	213582570	H3K9me2	chr1	213582277	213582290	5	Intergenic	Intergenic	357811	RPS6KC1		0.545771		0.0034676	0	1
chr1	213622128	213622584	H3K9me2	chr1	213622189	213622203	3	Intergenic	Intergenic	397781	RPS6KC1		0.545771		0.0034676	0	1
chr1	213692362	213692682	H3K9me2	chr1	213692504	213692517	5	Intergenic	Intergenic	-405570	LINC00538					0	0
chr1	213732422	213732946	H3K9me2	chr1	213732626	213732640	4	Intergenic	Intergenic	-365408	LINC00538					0	0
chr1	213994465	213994747	H3K9me1	chr1	213994587	213994601	4	Intergenic	Intergenic	-103486	LINC00538					0	0
chr1	214761919	214762249	H3K9me1	chr1	214762021	214762034	5	Intergenic	ERV3-16A3_I-int|LTR|ERVL	-14448	CENPF					0	0
chr1	216459233	216459982	H3K9me2	chr1	216459445	216459458	5	intron (NM_206933, intron 11 of 71)	THE1C|LTR|ERVL-MaLR	137130	USH2A					0	0
chr1	216623673	216624104	H3K9me1	chr1	216624011	216624024	5	Intergenic	L2|LINE|L2	-27151	USH2A					0	0
chr1	216741136	216741404	H3K9me1	chr1	216741202	216741215	5	intron (NM_001243518, intron 5 of 7)	intron (NM_001243518, intron 5 of 7)	-144532	USH2A					0	0
chr1	217229888	217230576	H3K9me1	chr1	217230232	217230245	5	intron (NM_001243509, intron 1 of 8)	intron (NM_001243509, intron 1 of 8)	20080	ESRRG					0	0
chr1	217235336	217236170	H3K9me2	chr1	217235947	217235961	2	intron (NM_001243509, intron 1 of 8)	intron (NM_001243509, intron 1 of 8)	14559	ESRRG					0	0
chr1	217434108	217434396	H3K9me2	chr1	217434119	217434133	4	Intergenic	Intergenic	-123155	ESRRG					0	0
chr1	218262215	218262603	H3K9me2	chr1	218262565	218262579	3	Intergenic	Intergenic	196167	LINC00210					0	0
chr1	218595855	218596120	H3K9me2	chr1	218595859	218595872	5	intron (NM_001135599, intron 3 of 7)	L2b|LINE|L2	-76968	RP11-224O19.2					0	0
chr1	218984850	218985218	H3K9me2	chr1	218984970	218984984	3	Intergenic	L2c|LINE|L2	362096	RP11-135J2.4					0	0
chr1	219526220	219526917	H3K9me2	chr1	219526535	219526549	3	Intergenic	L1MEc|LINE|L1	179377	LYPLAL1					0	0
chr1	219728524	219728963	H3K9me1	chr1	219728747	219728761	3	Intergenic	Intergenic	-317875	RNU5F-1					0	0
chr1	219796368	219796673	H3K9me1	chr1	219796489	219796502	5	Intergenic	MLT1A0|LTR|ERVL-MaLR	-250098	RNU5F-1					0	0
chr1	220077939	220078462	H3K9me2	chr1	220078311	220078324	5	intron (NR_002753, intron 1 of 2)	MER90a|LTR|ERV1	23792	SLC30A10					0	0
chr1	220447402	220448097	H3K9me2	chr1	220447639	220447652	5	Intergenic	Intergenic	-1907	RAB3GAP2					0	0
chr1	220640951	220641251	H3K9me1	chr1	220641048	220641062	4	Intergenic	Intergenic	-60424	MARK1					0	0
chr1	220669619	220670077	H3K9me1	chr1	220670005	220670019	4	Intergenic	AluSz|SINE|Alu	-31677	MARK1					0	0
chr1	220728287	220728587	H3K9me1	chr1	220728281	220728295	4	intron (NM_001286128, intron 1 of 15)	ERVL-B4-int|LTR|ERVL	26912	MARK1					0	0
chr1	220967063	220967471	H3K9me1	chr1	220967267	220967281	3	intron (NM_022746, intron 2 of 6)	intron (NM_022746, intron 2 of 6)	7228	MARC1		-0.455951		0.0064546	0	-1
chr1	221059626	221060106	H3K9me2	chr1	221059624	221059637	5	Intergenic	Intergenic	-6384	HLX-AS1					0	0
chr1	221066406	221066920	H3K9me1	chr1	221066493	221066506	5	Intergenic	Intergenic	-13181	HLX-AS1					0	0
chr1	221208448	221209253	H3K9me2	chr1	221208810	221208823	5	Intergenic	L2b|LINE|L2	-155369	HLX-AS1					0	0
chr1	221390993	221391387	H3K9me2	chr1	221391215	221391228	5	Intergenic	Intergenic	118448	C1orf140					0	0
chr1	221567901	221568222	H3K9me1	chr1	221568036	221568050	4	Intergenic	Intergenic	-58424	C1orf140					0	0
chr1	221699026	221699417	H3K9me2	chr1	221699344	221699358	3	Intergenic	Intergenic	-189584	C1orf140					0	0
chr1	221906960	221907222	H3K9me1	chr1	221907197	221907210	5	intron (NM_144729, intron 1 of 2)	MIRb|SINE|MIR	3711	DUSP10		-1.0019		3.79092e-05	0	-1
chr1	222074122	222074414	H3K9me2	chr1	222074207	222074220	5	Intergenic	Intergenic	-158752	DUSP10		-1.0019		3.79092e-05	0	-1
chr1	222095067	222095275	H3K9me1	chr1	222095184	222095197	5	Intergenic	MER6A|DNA|TcMar-Tigger	-179655	DUSP10		-1.0019		3.79092e-05	0	-1
chr1	222563526	222563947	H3K9me1	chr1	222563855	222563868	5	Intergenic	Intergenic	157707	HHIPL2					0	0
chr1	222763548	222764193	H3K9me2	chr1	222763904	222763917	5	promoter-TSS (NM_001201536)	promoter-TSS (NM_001201536)	-596	TAF1A		-0.639873		0.000415192	0	-1
chr1	223205801	223205993	H3K9me2	chr1	223205844	223205858	4	Intergenic	Intergenic	110727	TLR5					0	0
chr1	223293529	223293964	H3K9me2	chr1	223293859	223293872	5	intron (NM_003268, intron 5 of 5)	MER4D1|LTR|ERV1	22877	TLR5					0	0
chr1	223383632	223383975	H3K9me1	chr1	223383689	223383702	5	Intergenic	Charlie4a|DNA|hAT-Charlie	-67180	TLR5					0	0
chr1	223420901	223421147	H3K9me1	chr1	223420934	223420947	5	intron (NM_001037175, intron 5 of 5)	intron (NM_001037175, intron 5 of 5)	-104400	TLR5					0	0
chr1	223498125	223498561	H3K9me1	chr1	223498201	223498214	5	intron (NM_001037175, intron 2 of 5)	intron (NM_001037175, intron 2 of 5)	39201	SUSD4					0	0
chr1	223547792	223548143	H3K9me1	chr1	223547963	223547977	4	Intergenic	Intergenic	-10424	SUSD4					0	0
chr1	223558002	223558693	H3K9me1	chr1	223558321	223558334	5	Intergenic	Intergenic	-8367	C1orf65					0	0
chr1	223818585	223818822	H3K9me2	chr1	223818589	223818603	3	intron (NM_001143962, intron 2 of 16)	L2c|LINE|L2	34732	CAPN8					0	0
chr1	223918939	223919322	H3K9me1	chr1	223919084	223919097	5	intron (NM_001748, intron 2 of 20)	intron (NM_001748, intron 2 of 20)	19012	CAPN2					0	0
chr1	223943393	223943817	H3K9me1	chr1	223943672	223943686	3	intron (NM_001748, intron 10 of 20)	intron (NM_001748, intron 10 of 20)	43486	CAPN2					0	0
chr1	224262835	224263351	H3K9me2	chr1	224263023	224263037	3	Intergenic	Intergenic	-38696	FBXO28		-0.670876		0.000440568	0	-1
chr1	224701168	224701494	H3K9me1	chr1	224701265	224701278	5	Intergenic	Intergenic	-79330	WDR26					0	0
chr1	224719442	224719745	H3K9me1	chr1	224719636	224719649	5	Intergenic	Intergenic	-84585	CNIH3					0	0
chr1	225568117	225568549	H3K9me2	chr1	225568321	225568334	5	intron (NM_001373, intron 78 of 83)	intron (NM_001373, intron 78 of 83)	47482	LBR					0	0
chr1	225755580	225755768	H3K9me1	chr1	225755733	225755747	3	intron (NM_001008493, intron 1 of 14)	intron (NM_001008493, intron 1 of 14)	85171	ENAH					0	0
chr1	225925619	225925915	H3K9me1	chr1	225925674	225925688	4	Intergenic	Intergenic	-39748	SRP9					0	0
chr1	225964118	225964685	H3K9me1	chr1	225964312	225964326	4	Intergenic	Intergenic	-1113	SRP9					0	0
chr1	226115747	226116031	H3K9me1	chr1	226115785	226115799	3	Intergenic	Intergenic	-3849	PYCR2		-0.467675		0.00536241	0	-1
chr1	226160157	226160406	H3K9me1	chr1	226160394	226160408	4	Intergenic	Intergenic	26784	SDE2					0	0
chr1	226395574	226395870	H3K9me2	chr1	226395746	226395759	5	Intergenic	L2a|LINE|L2	-15597	MIXL1					0	0
chr1	226590261	226590978	H3K9me1	chr1	226590300	226590313	5	intron (NM_001618, intron 1 of 22)	intron (NM_001618, intron 1 of 22)	5181	PARP1					0	0
chr1	226614604	226614853	H3K9me2	chr1	226614755	226614768	5	Intergenic	Intergenic	-18928	PARP1					0	0
chr1	226643187	226643633	H3K9me1	chr1	226643576	226643590	4	Intergenic	AluSx|SINE|Alu	-47609	PARP1					0	0
chr1	226775018	226775359	H3K9me1	chr1	226775349	226775362	5	intron (NM_001003665, intron 1 of 3)	intron (NM_001003665, intron 1 of 3)	38688	C1orf95					0	0
chr1	227004625	227005111	H3K9me1	chr1	227004804	227004817	5	Intergenic	Intergenic	-53405	PSEN2					0	0
chr1	227062023	227062485	H3K9me2	chr1	227062444	227062457	5	intron (NM_000447, intron 2 of 12)	intron (NM_000447, intron 2 of 12)	3981	PSEN2					0	0
chr1	227512878	227513130	H3K9me1	chr1	227512908	227512921	5	Intergenic	Intergenic	-7178	CDC42BPA					0	0
chr1	227698650	227698864	H3K9me1	chr1	227698676	227698689	5	Intergenic	Intergenic	-52463	ZNF678		-0.897397		0.000269867	0	-1
chr1	227750660	227750994	H3K9me1	chr1	227750903	227750916	5	promoter-TSS (NM_178549)	promoter-TSS (NM_178549)	-393	ZNF678		-0.897397		0.000269867	0	-1
chr1	227777867	227778349	H3K9me2	chr1	227778100	227778113	5	intron (NR_102302, intron 2 of 5)	Harlequin-int|LTR|ERV1	26888	ZNF678		-0.897397		0.000269867	0	-1
chr1	227919154	227919416	H3K9me1	chr1	227919381	227919394	5	3' UTR (NM_001161465, exon 6 of 6)	3' UTR (NM_001161465, exon 6 of 6)	3045	LOC100130093					0	0
chr1	228262742	228263032	H3K9me1	chr1	228262890	228262903	5	Intergenic	Intergenic	-7474	ARF1					0	0
chr1	228439709	228439984	H3K9me1	chr1	228439826	228439839	5	intron (NM_001271223, intron 15 of 115)	HERVL-int|LTR|ERVL	-38482	C1orf145					0	0
chr1	228809156	228809549	H3K9me1	chr1	228809298	228809311	5	intron (NR_037962, intron 1 of 2)	MSTA|LTR|ERVL-MaLR	28696	DUSP5P1					0	0
chr1	229295987	229296351	H3K9me2	chr1	229296350	229296363	5	Intergenic	MSTB1|LTR|ERVL-MaLR	-110640	RAB4A					0	0
chr1	229526242	229526597	H3K9me2	chr1	229526394	229526408	3	Intergenic	Intergenic	43423	ACTA1					0	0
chr1	229535964	229536262	H3K9me1	chr1	229536086	229536100	4	Intergenic	AluSx|SINE|Alu	33730	ACTA1					0	0
chr1	229769678	229770469	H3K9me1	chr1	229769782	229769796	3	intron (NM_014777, intron 3 of 9)	AluSx1|SINE|Alu	8093	URB2					0	0
chr1	229777271	229777676	H3K9me1	chr1	229777429	229777442	5	intron (NM_014777, intron 4 of 9)	intron (NM_014777, intron 4 of 9)	15493	URB2					0	0
chr1	230403957	230404200	H3K9me1	chr1	230404178	230404191	5	intron (NM_004481, intron 14 of 15)	intron (NM_004481, intron 14 of 15)	157595	PGBD5					0	0
chr1	230606407	230606688	H3K9me2	chr1	230606417	230606430	5	Intergenic	L1PA7|LINE|L1	-44874	PGBD5					0	0
chr1	230988532	230988800	H3K9me2	chr1	230988645	230988658	5	intron (NM_001136495, intron 2 of 3)	MLT1H|LTR|ERVL-MaLR	3116	C1orf198					0	0
chr1	231249471	231249767	H3K9me2	chr1	231249636	231249649	5	Intergenic	L1MD1|LINE|L1	-49055	TRIM67					0	0
chr1	231340375	231341117	H3K9me1	chr1	231340435	231340449	4	intron (NM_001004342, intron 6 of 9)	intron (NM_001004342, intron 6 of 9)	-17373	RP5-1097F14.3					0	0
chr1	231438023	231438527	H3K9me2	chr1	231438406	231438419	5	Intergenic	Intergenic	35303	EXOC8					0	0
chr1	231607772	231608088	H3K9me1	chr1	231608030	231608044	4	Intergenic	Intergenic	4341	SNRPD2P2					0	0
chr1	231677434	231677823	H3K9me1	chr1	231677508	231677521	5	intron (NR_028400, intron 3 of 7)	L1MEc|LINE|L1	13230	TSNAX-DISC1					0	0
chr1	231909362	231909760	H3K9me1	chr1	231909605	231909618	5	intron (NM_001164547, intron 6 of 7)	intron (NM_001164547, intron 6 of 7)	44702	DISC2					0	0
chr1	232610617	232611146	H3K9me1	chr1	232610735	232610748	5	intron (NM_020808, intron 5 of 20)	intron (NM_020808, intron 5 of 20)	40361	SIPA1L2					0	0
chr1	232722442	232722688	H3K9me1	chr1	232722617	232722630	5	Intergenic	Intergenic	-71322	SIPA1L2					0	0
chr1	232726734	232726935	H3K9me1	chr1	232726756	232726769	5	Intergenic	Intergenic	-75592	SIPA1L2					0	0
chr1	232842168	232842578	H3K9me1	chr1	232842414	232842428	4	Intergenic	Intergenic	-98265	MAP10					0	0
chr1	232995416	232995865	H3K9me1	chr1	232995477	232995490	5	Intergenic	MER5B|DNA|hAT-Charlie	55003	MAP10					0	0
chr1	233782071	233782365	H3K9me1	chr1	233782221	233782235	4	intron (NM_002245, intron 1 of 2)	intron (NM_002245, intron 1 of 2)	22320	MIR4427					0	0
chr1	233927374	233927869	H3K9me1	chr1	233927471	233927484	5	Intergenic	Intergenic	-113057	SLC35F3					0	0
chr1	234303343	234303666	H3K9me1	chr1	234303615	234303628	5	intron (NM_173508, intron 2 of 7)	MIRb|SINE|MIR	-138708	MIR4671					0	0
chr1	234405260	234405733	H3K9me2	chr1	234405509	234405522	5	intron (NM_173508, intron 3 of 7)	MSTB1|LTR|ERVL-MaLR	-36716	MIR4671					0	0
chr1	234580481	234580965	H3K9me1	chr1	234580544	234580558	4	intron (NM_005646, intron 12 of 29)	L2c|LINE|L2	34126	TARBP1					0	0
chr1	234640536	234640857	H3K9me2	chr1	234640827	234640840	5	Intergenic	MER4A1|LTR|ERV1	-25848	TARBP1					0	0
chr1	234843965	234844248	H3K9me2	chr1	234844233	234844246	5	Intergenic	THE1B|LTR|ERVL-MaLR	-15682	LINC01132					0	0
chr1	234915894	234916693	H3K9me2	chr1	234916464	234916477	5	Intergenic	Intergenic	56505	LINC01132					0	0
chr1	234961740	234962050	H3K9me2	chr1	234961782	234961795	5	Intergenic	Intergenic	102106	LINC01132					0	0
chr1	235130864	235131200	H3K9me2	chr1	235130866	235130880	4	Intergenic	Intergenic	160220	SNORA14B					0	0
chr1	235133609	235134031	H3K9me1	chr1	235133731	235133744	5	Intergenic	Intergenic	157432	SNORA14B					0	0
chr1	235158511	235158734	H3K9me2	chr1	235158676	235158689	5	Intergenic	Intergenic	132629	SNORA14B					0	0
chr1	235160390	235160708	H3K9me2	chr1	235160656	235160669	5	Intergenic	MLT1K|LTR|ERVL-MaLR	130703	SNORA14B					0	0
chr1	235747102	235747533	H3K9me2	chr1	235747383	235747397	3	intron (NM_004485, intron 1 of 2)	intron (NM_004485, intron 1 of 2)	65975	GNG4					0	0
chr1	235775376	235775834	H3K9me1	chr1	235775581	235775594	5	intron (NM_001098721, intron 1 of 3)	LTR87|LTR|ERVL?	37688	GNG4					0	0
chr1	236083479	236083964	H3K9me1	chr1	236083514	236083528	3	Intergenic	Intergenic	-36714	LYST					0	0
chr1	236182087	236182383	H3K9me1	chr1	236182100	236182114	4	intron (NM_002508, intron 9 of 19)	intron (NM_002508, intron 9 of 19)	46246	NID1		-0.516518		0.0030202	0	-1
chr1	237145615	237145975	H3K9me2	chr1	237145908	237145922	3	Intergenic	AmnSINE1|SINE|Deu	21923	MT1HL1					0	0
chr1	237262019	237262307	H3K9me1	chr1	237262180	237262194	4	intron (NM_001035, intron 1 of 104)	intron (NM_001035, intron 1 of 104)	56461	RYR2					0	0
chr1	237299581	237299869	H3K9me2	chr1	237299794	237299807	5	intron (NM_001035, intron 1 of 104)	intron (NM_001035, intron 1 of 104)	94023	RYR2					0	0
chr1	238152257	238152619	H3K9me1	chr1	238152492	238152506	4	Intergenic	AluJr4|SINE|Alu	-98216	ZP4					0	0
chr1	238174229	238174556	H3K9me1	chr1	238174358	238174371	5	Intergenic	Intergenic	-120171	ZP4					0	0
chr1	238634262	238634682	H3K9me2	chr1	238634408	238634421	5	Intergenic	Intergenic	14845	LINC01139					0	0
chr1	239055806	239056083	H3K9me1	chr1	239055908	239055922	3	Intergenic	Intergenic	-406628	LINC01139					0	0
chr1	239852982	239853354	H3K9me1	chr1	239853280	239853293	5	intron (NM_000740, intron 3 of 4)	intron (NM_000740, intron 3 of 4)	29251	CHRM3-AS2					0	0
chr1	239902089	239902743	H3K9me2	chr1	239902362	239902375	5	intron (NM_000740, intron 3 of 4)	intron (NM_000740, intron 3 of 4)	-19997	CHRM3-AS2					0	0
chr1	239962655	239963109	H3K9me1	chr1	239962725	239962739	3	intron (NM_000740, intron 3 of 4)	intron (NM_000740, intron 3 of 4)	-80463	CHRM3-AS2					0	0
chr1	240054838	240055430	H3K9me2	chr1	240055263	240055277	3	intron (NM_000740, intron 4 of 4)	MER72|LTR|ERV1	8038	CHRM3-AS1					0	0
chr1	240121276	240121472	H3K9me2	chr1	240121427	240121441	4	Intergenic	Intergenic	-49450	RPS7P5					0	0
chr1	240159510	240160013	H3K9me1	chr1	240159719	240159732	5	Intergenic	Intergenic	-11062	RPS7P5					0	0
chr1	241227537	241228014	H3K9me1	chr1	241227684	241227698	4	intron (NM_002924, intron 3 of 17)	AluJo|SINE|Alu	-67796	MIR3123					0	0
chr1	241297397	241297754	H3K9me2	chr1	241297516	241297529	5	intron (NM_002924, intron 2 of 17)	L1MC4|LINE|L1	2004	MIR3123					0	0
chr1	241553989	241554514	H3K9me2	chr1	241553982	241553995	5	Intergenic	Intergenic	-33722	RGS7					0	0
chr1	242171024	242171368	H3K9me1	chr1	242171115	242171129	4	Intergenic	ERV3-16A3_I-int|LTR|ERVL	-8811	MAP1LC3C					0	0
chr1	242408932	242409253	H3K9me2	chr1	242409090	242409103	5	intron (NM_152666, intron 5 of 10)	intron (NM_152666, intron 5 of 10)	203691	PLD5					0	0
chr1	242610942	242611345	H3K9me1	chr1	242611219	242611232	5	intron (NM_152666, intron 2 of 10)	intron (NM_152666, intron 2 of 10)	1640	PLD5					0	0
chr1	242632829	242633132	H3K9me2	chr1	242633123	242633137	3	intron (NM_152666, intron 2 of 10)	AluJr4|SINE|Alu	-20197	PLD5					0	0
chr1	245338270	245338801	H3K9me2	chr1	245338410	245338423	5	intron (NM_018012, intron 2 of 14)	LFSINE_Vert|SINE|SINE	20249	KIF26B					0	0
chr1	245344423	245344736	H3K9me2	chr1	245344611	245344624	5	intron (NM_018012, intron 2 of 14)	intron (NM_018012, intron 2 of 14)	26293	KIF26B					0	0
chr1	245402235	245402602	H3K9me1	chr1	245402511	245402524	5	intron (NM_018012, intron 2 of 14)	intron (NM_018012, intron 2 of 14)	84132	KIF26B					0	0
chr1	245636469	245636879	H3K9me2	chr1	245636478	245636492	4	intron (NM_018012, intron 4 of 14)	intron (NM_018012, intron 4 of 14)	318387	KIF26B					0	0
chr1	245750960	245751275	H3K9me1	chr1	245751066	245751079	5	intron (NM_018012, intron 5 of 14)	intron (NM_018012, intron 5 of 14)	432831	KIF26B					0	0
chr1	245764020	245764305	H3K9me1	chr1	245764284	245764298	3	intron (NM_018012, intron 5 of 14)	MIRb|SINE|MIR	445876	KIF26B					0	0
chr1	245841044	245841346	H3K9me1	chr1	245841229	245841242	5	intron (NM_018012, intron 10 of 14)	intron (NM_018012, intron 10 of 14)	522908	KIF26B					0	0
chr1	246820554	246820863	H3K9me1	chr1	246820601	246820614	5	intron (NM_152609, intron 9 of 10)	intron (NM_152609, intron 9 of 10)	-66669	SCCPDH					0	0
chr1	247185560	247185794	H3K9me1	chr1	247185646	247185660	4	intron (NR_037894, intron 1 of 6)	AluSg|SINE|Alu	-14282	ZNF695					0	0
chr1	247339803	247340130	H3K9me2	chr1	247339860	247339874	4	Intergenic	Intergenic	-4649	ZNF124					0	0
chr1	247462572	247462865	H3K9me2	chr1	247462738	247462752	3	TTS (NM_032752)	TTS (NM_032752)	32326	ZNF496					0	0
chr1	247682278	247682611	H3K9me1	chr1	247682422	247682436	4	intron (NM_001281837, intron 1 of 5)	intron (NM_001281837, intron 1 of 5)	691	GCSAML					0	0
chr1	247800103	247800527	H3K9me1	chr1	247800382	247800395	5	Intergenic	Intergenic	31427	OR2G3					0	0
chr1	248077196	248077526	H3K9me1	chr1	248077407	248077421	3	Intergenic	L1PA15|LINE|L1	-6959	OR2T8					0	0
chr1	248865727	248866236	H3K9me2	chr1	248866042	248866055	5	Intergenic	L2|LINE|L2	-20377	OR14I1					0	0
chr10	1179796	1179983	H3K9me2	chr10	1179957	1179971	2	Intergenic	L2|LINE|L2	-25818	LINC00200					0	0
chr10	5198272	5198501	H3K9me2	chr10	5198370	5198383	5	intron (NR_027916, intron 7 of 7)	MER92B|LTR|ERV1	28763	AKR1CL1					0	0
chr10	6781944	6782148	H3K9me1	chr10	6782127	6782140	5	Intergenic	Intergenic	39096	LINC00706					0	0
chr10	8529384	8529703	H3K9me1	chr10	8529664	8529677	5	Intergenic	MLT1G|LTR|ERVL-MaLR	-219276	LINC00708					0	0
chr10	15366816	15367032	H3K9me2	chr10	15366852	15366866	3	intron (NM_001010924, intron 1 of 7)	intron (NM_001010924, intron 1 of 7)	46134	FAM171A1					0	0
chr10	16188822	16189104	H3K9me1	chr10	16189010	16189024	3	Intergenic	THE1C|LTR|ERVL-MaLR	-286444	FAM188A					0	0
chr10	37823579	37823845	H3K9me2	chr10	37823736	37823749	5	Intergenic	L2c|LINE|L2	68147	MTRNR2L7					0	0
chr10	47037092	47037657	H3K9me2	chr10	47037261	47037274	5	Intergenic	L2c|LINE|L2	43829	GPRIN2					0	0
chr10	47107199	47107641	H3K9me1	chr10	47107541	47107554	5	intron (NR_033957, intron 1 of 3)	intron (NR_033957, intron 1 of 3)	20695	LOC100996758					0	0
chr10	64018816	64019057	H3K9me1	chr10	64018849	64018862	5	intron (NM_145307, intron 2 of 11)	THE1B|LTR|ERVL-MaLR	9685	RTKN2					0	0
chr10	68670268	68670507	H3K9me1	chr10	68670435	68670448	5	intron (NM_001127384, intron 7 of 17)	intron (NM_001127384, intron 7 of 17)	-15404	LRRTM3					0	0
chr10	68937884	68938072	H3K9me1	chr10	68937882	68937895	5	intron (NM_001127384, intron 7 of 17)	MER45C|DNA|hAT-Tip100	252186	LRRTM3					0	0
chr10	71146675	71146946	H3K9me1	chr10	71146783	71146797	4	intron (NM_033498, intron 16 of 20)	MER90a|LTR|ERV1	29863	TACR2					0	0
chr10	72025012	72025306	H3K9me1	chr10	72025162	72025175	5	intron (NM_022146, intron 2 of 3)	intron (NM_022146, intron 2 of 3)	18291	NPFFR1					0	0
chr10	72117163	72117466	H3K9me1	chr10	72117153	72117167	3	intron (NM_001278214, intron 1 of 3)	intron (NM_001278214, intron 1 of 3)	19220	LRRC20					0	0
chr10	80359725	80359954	H3K9me2	chr10	80359831	80359845	4	Intergenic	Intergenic	332755	LINC00595					0	0
chr10	82796026	82796311	H3K9me1	chr10	82796133	82796146	5	Intergenic	Intergenic	495594	SH2D4B					0	0
chr10	85031645	85031892	H3K9me2	chr10	85031723	85031737	2	Intergenic	Intergenic	-867416	GHITM					0	0
chr10	87451575	87451823	H3K9me2	chr10	87451765	87451779	4	intron (NM_017551, intron 12 of 15)	intron (NM_017551, intron 12 of 15)	114211	GRID1-AS1					0	0
chr10	93478381	93478587	H3K9me1	chr10	93478515	93478528	5	Intergenic	MSTA|LTR|ERVL-MaLR	79469	TNKS2-AS1					0	0
chr10	94044216	94044448	H3K9me1	chr10	94044316	94044329	5	intron (NM_014912, intron 1 of 9)	L2b|LINE|L2	6543	CPEB3					0	0
chr10	94842674	94842926	H3K9me2	chr10	94842757	94842771	3	Intergenic	Intergenic	9153	CYP26A1					0	0
chr10	103578723	103578959	H3K9me2	chr10	103578764	103578778	3	promoter-TSS (NM_001142434)	promoter-TSS (NM_001142434)	16	KCNIP2-AS1					0	0
chr10	103728194	103728405	H3K9me1	chr10	103728372	103728386	3	intron (NM_024541, intron 20 of 25)	intron (NM_024541, intron 20 of 25)	87632	C10orf76		0.378823		0.00725397	0	1
chr10	107424827	107425195	H3K9me1	chr10	107425154	107425168	3	Intergenic	Intergenic	-999037	SORCS3-AS1					0	0
chr10	111407177	111407432	H3K9me1	chr10	111407376	111407390	3	Intergenic	Intergenic	276006	XPNPEP1					0	0
chr10	111617697	111617934	H3K9me1	chr10	111617902	111617915	5	Intergenic	AluJo|SINE|Alu	65495	XPNPEP1					0	0
chr10	112239654	112239880	H3K9me1	chr10	112239819	112239833	4	Intergenic	AluJb|SINE|Alu	-17858	DUSP5					0	0
chr10	112243873	112244194	H3K9me1	chr10	112244050	112244064	4	Intergenic	AluJr|SINE|Alu	-13591	DUSP5					0	0
chr10	113310992	113311206	H3K9me2	chr10	113311141	113311154	5	Intergenic	Intergenic	474309	ADRA2A		-1.05946		0.0011641	0	-1
chr10	115723853	115724173	H3K9me2	chr10	115724146	115724159	5	Intergenic	Intergenic	-79793	ADRB1					0	0
chr10	117578329	117578713	H3K9me1	chr10	117578617	117578630	5	intron (NM_207303, intron 27 of 28)	L2|LINE|L2	453298	GFRA1					0	0
chr10	119218534	119218796	H3K9me2	chr10	119218663	119218677	3	Intergenic	MIRc|SINE|MIR	-83291	EMX2					0	0
chr10	122717259	122717514	H3K9me1	chr10	122717480	122717493	5	intron (NR_049879, intron 4 of 4)	intron (NR_049879, intron 4 of 4)	-106696	WDR11-AS1					0	0
chr10	125237773	125238092	H3K9me1	chr10	125237976	125237989	5	Intergenic	Intergenic	-187938	GPR26		0.411018		0.00678069	0	1
chr10	126414721	126414979	H3K9me1	chr10	126414950	126414963	5	intron (NM_014661, intron 1 of 4)	intron (NM_014661, intron 1 of 4)	18080	FAM53B					0	0
chr10	126594437	126594750	H3K9me1	chr10	126594640	126594654	4	Intergenic	AluJo|SINE|Alu	-36098	ZRANB1					0	0
chr10	127580686	127581343	H3K9me1	chr10	127581155	127581169	3	Intergenic	L2|LINE|L2	-4093	FANK1					0	0
chr10	127581493	127581931	H3K9me1	chr10	127581544	127581558	3	Intergenic	Intergenic	-3396	FANK1					0	0
chr10	127955266	127955556	H3K9me2	chr10	127955420	127955433	5	intron (NM_001288974, intron 3 of 18)	MSTA|LTR|ERVL-MaLR	121716	ADAM12					0	0
chr10	128031172	128031543	H3K9me1	chr10	128031290	128031303	5	intron (NM_001288974, intron 1 of 18)	intron (NM_001288974, intron 1 of 18)	45769	ADAM12					0	0
chr10	128932722	128932928	H3K9me1	chr10	128932856	128932869	5	TTS (NM_001039762)	TTS (NM_001039762)	61597	FAM196A					0	0
chr10	129803549	129803813	H3K9me1	chr10	129803673	129803686	5	intron (NM_006504, intron 2 of 20)	MER113|DNA|hAT-Charlie	-42132	PTPRE					0	0
chr10	131907531	131907809	H3K9me1	chr10	131907725	131907739	4	TTS (NR_044994)	TTS (NR_044994)	1411	LINC00959		-0.474523		0.00360887	0	-1
chr10	133446346	133446628	H3K9me1	chr10	133446589	133446602	5	Intergenic	L1MC4|LINE|L1	176048	LINC01164					0	0
chr11	984967	985240	H3K9me2	chr11	985186	985200	4	intron (NM_012305, intron 7 of 21)	AluSx1|SINE|Alu	51602	MUC6					0	0
chr11	4396433	4396748	H3K9me2	chr11	4396554	4396567	5	Intergenic	Intergenic	-6975	OR52B4					0	0
chr11	5128669	5128911	H3K9me1	chr11	5128897	5128911	3	Intergenic	AluJo|SINE|Alu	25082	OR52A5					0	0
chr11	8789437	8789658	H3K9me2	chr11	8789575	8789589	4	intron (NM_005418, intron 4 of 22)	intron (NM_005418, intron 4 of 22)	42676	ST5					0	0
chr11	9810583	9810870	H3K9me2	chr11	9810709	9810723	4	exon (NM_030962, exon 35 of 40)	exon (NM_030962, exon 35 of 40)	-29647	RP11-540A21.2					0	0
chr11	10687838	10688106	H3K9me1	chr11	10688057	10688071	3	intron (NM_130385, intron 1 of 20)	MIR|SINE|MIR	-14124	MRVI1					0	0
chr11	11534657	11534952	H3K9me2	chr11	11534913	11534926	5	intron (NM_198516, intron 1 of 10)	MIRb|SINE|MIR	108756	GALNT18					0	0
chr11	15181784	15182059	H3K9me1	chr11	15182051	15182064	5	intron (NM_001042536, intron 2 of 12)	L2c|LINE|L2	11274	INSC					0	0
chr11	27051653	27051899	H3K9me1	chr11	27051883	27051896	5	Intergenic	MER115|DNA|hAT-Tip100	-10733	BBOX1					0	0
chr11	28663615	28663801	H3K9me1	chr11	28663644	28663657	5	Intergenic	L1PA7|LINE|L1	-164613	MIR8068					0	0
chr11	30924967	30925306	H3K9me1	chr11	30925198	30925212	4	exon (NM_020869, exon 13 of 20)	exon (NM_020869, exon 13 of 20)	89096	DCDC5					0	0
chr11	36847448	36847706	H3K9me2	chr11	36847516	36847529	5	Intergenic	LTR16A|LTR|ERVL	-227748	RAG2					0	0
chr11	37776605	37776828	H3K9me2	chr11	37776605	37776618	5	Intergenic	FordPrefect|DNA|hAT-Tip100	-1156888	RAG2					0	0
chr11	43398250	43398522	H3K9me2	chr11	43398358	43398371	5	intron (NM_018259, intron 1 of 23)	Tigger3a|DNA|TcMar-Tigger	17951	TTC17					0	0
chr11	43408763	43409006	H3K9me1	chr11	43408833	43408846	5	intron (NM_018259, intron 2 of 23)	intron (NM_018259, intron 2 of 23)	28450	TTC17					0	0
chr11	44250827	44251143	H3K9me1	chr11	44250868	44250881	5	intron (NM_000401, intron 10 of 13)	MamSINE1|SINE|tRNA	80731	ALX4					0	0
chr11	46366232	46366489	H3K9me1	chr11	46366461	46366474	5	promoter-TSS (NM_201533)	promoter-TSS (NM_201533)	-456	DGKZ					0	0
chr11	47525310	47525640	H3K9me1	chr11	47525444	47525457	5	intron (NM_001172639, intron 1 of 15)	AluJo|SINE|Alu	-9402	CELF1					0	0
chr11	48162885	48163131	H3K9me1	chr11	48163064	48163077	5	intron (NM_002843, intron 11 of 24)	intron (NM_002843, intron 11 of 24)	-75354	OR4B1					0	0
chr11	60648336	60648576	H3K9me1	chr11	60648460	60648474	4	Intergenic	Intergenic	13441	ZP1					0	0
chr11	61203673	61204070	H3K9me1	chr11	61203862	61203875	5	intron (NM_017841, intron 1 of 3)	L1M3d|LINE|L1	6275	SDHAF2					0	0
chr11	62683761	62684016	H3K9me1	chr11	62683912	62683925	5	intron (NM_000738, intron 1 of 1)	intron (NM_000738, intron 1 of 1)	5123	CHRM1					0	0
chr11	62728373	62728598	H3K9me2	chr11	62728485	62728498	5	Intergenic	Intergenic	24009	SLC22A6					0	0
chr11	64399154	64399422	H3K9me1	chr11	64399156	64399169	5	intron (NM_138734, intron 2 of 6)	intron (NM_138734, intron 2 of 6)	11499	NRXN2					0	0
chr11	64782707	64782971	H3K9me1	chr11	64782792	64782806	4	intron (NM_001667, intron 1 of 4)	AluSq|SINE|Alu	1254	ARL2-SNX15					0	0
chr11	65579581	65579805	H3K9me1	chr11	65579701	65579714	5	Intergenic	Intergenic	-21354	OVOL1-AS1					0	0
chr11	65944901	65945204	H3K9me1	chr11	65944996	65945009	5	intron (NM_018026, intron 1 of 23)	intron (NM_018026, intron 1 of 23)	-79712	KLC2					0	0
chr11	69159080	69159335	H3K9me1	chr11	69159083	69159096	5	Intergenic	MLT1B|LTR|ERVL-MaLR	97586	MYEOV					0	0
chr11	72403733	72403965	H3K9me1	chr11	72403879	72403893	4	intron (NM_001040118, intron 29 of 34)	intron (NM_001040118, intron 29 of 34)	-18352	PDE2A					0	0
chr11	72481999	72482312	H3K9me1	chr11	72482234	72482247	5	intron (NM_006645, intron 2 of 6)	MIRb|SINE|MIR	-12419	MIR4692					0	0
chr11	80765890	80766179	H3K9me1	chr11	80766026	80766040	3	Intergenic	Intergenic	835843	MIR4300					0	0
chr11	83576685	83576938	H3K9me2	chr11	83576798	83576812	4	intron (NM_001206769, intron 10 of 21)	intron (NM_001206769, intron 10 of 21)	-183344	DLG2		-0.699649		0.00455745	0	-1
chr11	92523123	92523344	H3K9me1	chr11	92523241	92523255	4	exon (NM_001008781, exon 7 of 25)	exon (NM_001008781, exon 7 of 25)	-179555	MTNR1B					0	0
chr11	94774437	94774709	H3K9me2	chr11	94774466	94774479	5	Intergenic	Intergenic	16151	KDM4E					0	0
chr11	104730238	104730497	H3K9me2	chr11	104730291	104730304	5	Intergenic	L1MC1|LINE|L1	39029	CASP12					0	0
chr11	111529974	111530209	H3K9me1	chr11	111530045	111530058	5	intron (NM_015191, intron 3 of 14)	intron (NM_015191, intron 3 of 14)	56922	SIK2					0	0
chr11	113101281	113101505	H3K9me2	chr11	113101445	113101458	5	intron (NM_181351, intron 10 of 19)	intron (NM_181351, intron 10 of 19)	43230	NCAM1-AS1					0	0
chr11	115591407	115591640	H3K9me1	chr11	115591465	115591478	5	Intergenic	Intergenic	39394	LINC00900					0	0
chr11	117237408	117237713	H3K9me1	chr11	117237458	117237471	5	intron (NM_001271933, intron 7 of 31)	intron (NM_001271933, intron 7 of 31)	38990	CEP164					0	0
chr11	123813835	123814072	H3K9me2	chr11	123813864	123813877	5	exon (NM_001005187, exon 1 of 1)	exon (NM_001005187, exon 1 of 1)	591	OR6T1					0	0
chr11	125322062	125322327	H3K9me2	chr11	125322207	125322220	5	intron (NM_005103, intron 8 of 9)	intron (NM_005103, intron 8 of 9)	44011	FEZ1					0	0
chr12	224191	224541	H3K9me1	chr12	224432	224445	5	intron (NM_015232, intron 2 of 12)	intron (NM_015232, intron 2 of 12)	33966	RP11-598F7.4					0	0
chr12	594048	594295	H3K9me2	chr12	594157	594170	5	intron (NM_173593, intron 1 of 19)	intron (NM_173593, intron 1 of 19)	24629	B4GALNT3					0	0
chr12	777900	778296	H3K9me1	chr12	778114	778128	4	Intergenic	AluSx|SINE|Alu	-5343	NINJ2					0	0
chr12	1661588	1661805	H3K9me1	chr12	1661758	1661772	4	Intergenic	Intergenic	41634	FBXL14					0	0
chr12	2124017	2124300	H3K9me2	chr12	2124280	2124294	3	Intergenic	Intergenic	-10482	DCP1B					0	0
chr12	2386853	2387166	H3K9me1	chr12	2387045	2387059	4	intron (NR_046769, intron 1 of 2)	intron (NR_046769, intron 1 of 2)	8068	CACNA1C-IT3					0	0
chr12	2393517	2393735	H3K9me2	chr12	2393712	2393726	3	intron (NR_046769, intron 1 of 2)	intron (NR_046769, intron 1 of 2)	14684	CACNA1C-IT3					0	0
chr12	2406501	2406779	H3K9me1	chr12	2406644	2406657	5	intron (NM_000719, intron 3 of 46)	intron (NM_000719, intron 3 of 46)	27698	CACNA1C-IT3					0	0
chr12	2507833	2508046	H3K9me1	chr12	2507824	2507838	3	intron (NM_000719, intron 3 of 46)	intron (NM_000719, intron 3 of 46)	128998	CACNA1C-IT3					0	0
chr12	2702056	2702352	H3K9me1	chr12	2702145	2702159	3	intron (NM_000719, intron 18 of 46)	intron (NM_000719, intron 18 of 46)	98119	CACNA1C-AS1					0	0
chr12	2962088	2962314	H3K9me1	chr12	2962253	2962266	5	intron (NR_038933, intron 2 of 3)	MIR|SINE|MIR	16219	LOC100507424					0	0
chr12	3254391	3254687	H3K9me1	chr12	3254468	3254482	4	intron (NM_006675, intron 2 of 8)	intron (NM_006675, intron 2 of 8)	68018	TSPAN9					0	0
chr12	3723365	3723644	H3K9me2	chr12	3723467	3723481	3	TTS (NM_001144958)	TTS (NM_001144958)	123141	PRMT8					0	0
chr12	4078798	4078998	H3K9me1	chr12	4078847	4078861	4	Intergenic	Intergenic	-96284	PARP11					0	0
chr12	4323296	4323659	H3K9me2	chr12	4323474	4323487	5	Intergenic	MIRb|SINE|MIR	-59424	CCND2					0	0
chr12	4767160	4767434	H3K9me1	chr12	4767307	4767320	5	intron (NM_005002, intron 4 of 10)	intron (NM_005002, intron 4 of 10)	9033	NDUFA9					0	0
chr12	4876331	4876672	H3K9me1	chr12	4876520	4876533	5	intron (NM_017417, intron 10 of 10)	L2b|LINE|L2	-41840	KCNA6					0	0
chr12	4904768	4905229	H3K9me1	chr12	4904958	4904972	2	Intergenic	Intergenic	-13343	KCNA6					0	0
chr12	5086311	5086572	H3K9me1	chr12	5086305	5086318	5	Intergenic	Intergenic	-66643	KCNA5					0	0
chr12	5321468	5321883	H3K9me1	chr12	5321691	5321705	4	Intergenic	Intergenic	168591	KCNA5					0	0
chr12	5501864	5502209	H3K9me1	chr12	5501999	5502012	5	Intergenic	Intergenic	-39243	NTF3					0	0
chr12	5555496	5555813	H3K9me2	chr12	5555610	5555623	5	intron (NM_001102654, intron 1 of 1)	intron (NM_001102654, intron 1 of 1)	14375	NTF3					0	0
chr12	5681382	5681667	H3K9me1	chr12	5681424	5681438	3	intron (NM_001278596, intron 24 of 25)	intron (NM_001278596, intron 24 of 25)	78227	NTF3					0	0
chr12	5937951	5938207	H3K9me1	chr12	5938140	5938153	5	intron (NM_001278596, intron 6 of 25)	intron (NM_001278596, intron 6 of 25)	116346	ANO2					0	0
chr12	6159324	6159601	H3K9me1	chr12	6159338	6159351	5	intron (NM_000552, intron 16 of 51)	L2b|LINE|L2	74373	VWF					0	0
chr12	6225042	6225390	H3K9me1	chr12	6225144	6225157	5	intron (NM_000552, intron 3 of 51)	intron (NM_000552, intron 3 of 51)	8620	VWF					0	0
chr12	6710651	6710874	H3K9me1	chr12	6710864	6710877	5	intron (NM_001273, intron 5 of 39)	intron (NM_001273, intron 5 of 39)	5788	CHD4					0	0
chr12	6721844	6722061	H3K9me1	chr12	6721892	6721905	5	Intergenic	Intergenic	-5402	CHD4					0	0
chr12	7177498	7177758	H3K9me1	chr12	7177615	7177629	4	exon (NM_201442, exon 12 of 12)	exon (NM_201442, exon 12 of 12)	9648	C1S					0	0
chr12	7280511	7280769	H3K9me2	chr12	7280590	7280603	5	intron (NM_031491, intron 2 of 3)	intron (NM_031491, intron 2 of 3)	826	RBP5					0	0
chr12	7306567	7306846	H3K9me2	chr12	7306575	7306588	5	intron (NM_014718, intron 16 of 17)	intron (NM_014718, intron 16 of 17)	23740	CLSTN3		0.427192		0.00325694	0	1
chr12	7794815	7795169	H3K9me1	chr12	7794840	7794853	5	Intergenic	HUERS-P3-int|LTR|ERV1	23510	APOBEC1					0	0
chr12	8196404	8196736	H3K9me1	chr12	8196559	8196572	5	exon (NM_018416, exon 5 of 11)	exon (NM_018416, exon 5 of 11)	11211	FOXJ2					0	0
chr12	8955424	8955786	H3K9me2	chr12	8955603	8955617	4	Intergenic	MER9a3|LTR|ERVK	-19545	A2ML1					0	0
chr12	9756683	9756987	H3K9me2	chr12	9756835	9756848	5	intron (NM_002258, intron 1 of 5)	intron (NM_002258, intron 1 of 5)	3662	KLRB1					0	0
chr12	10114458	10114834	H3K9me2	chr12	10114609	10114622	5	intron (NM_001207010, intron 1 of 6)	LTR33|LTR|ERVL	-9362	CLEC12A					0	0
chr12	13037983	13038211	H3K9me1	chr12	13038092	13038106	3	Intergenic	Intergenic	-5859	GPRC5A		0.875744		0.000203024	0	1
chr12	13069480	13069879	H3K9me2	chr12	13069688	13069701	5	TTS (NR_030345)	TTS (NR_030345)	917	MIR614					0	0
chr12	13295425	13295744	H3K9me1	chr12	13295703	13295716	5	Intergenic	Intergenic	-38955	GSG1					0	0
chr12	13739338	13739666	H3K9me1	chr12	13739420	13739433	5	intron (NM_000834, intron 9 of 12)	intron (NM_000834, intron 9 of 12)	-209823	C12orf36					0	0
chr12	15748756	15749120	H3K9me2	chr12	15749026	15749040	4	3' UTR (NM_030671, exon 14 of 14)	3' UTR (NM_030671, exon 14 of 14)	49660	PTPRO					0	0
chr12	15759627	15759907	H3K9me1	chr12	15759741	15759755	3	Intergenic	Intergenic	60489	PTPRO					0	0
chr12	16244044	16244392	H3K9me2	chr12	16244178	16244191	5	Intergenic	THE1C-int|LTR|ERVL-MaLR	180032	DERA					0	0
chr12	18717880	18718146	H3K9me1	chr12	18718001	18718015	3	intron (NM_001288772, intron 28 of 32)	intron (NM_001288772, intron 28 of 32)	172980	PLCZ1					0	0
chr12	21715099	21715332	H3K9me2	chr12	21715252	21715265	5	intron (NM_021957, intron 7 of 15)	intron (NM_021957, intron 7 of 15)	35960	C12orf39					0	0
chr12	21819792	21820035	H3K9me2	chr12	21819838	21819851	5	Intergenic	Intergenic	-9125	LDHB					0	0
chr12	23490251	23490546	H3K9me2	chr12	23490465	23490478	5	Intergenic	Intergenic	247147	SOX5					0	0
chr12	24348866	24349143	H3K9me1	chr12	24349022	24349036	4	intron (NM_152989, intron 4 of 17)	AluSz6|SINE|Alu	-16350	MIR920					0	0
chr12	25891547	25891906	H3K9me1	chr12	25891563	25891576	5	Intergenic	Intergenic	-90231	IFLTD1					0	0
chr12	26509141	26509594	H3K9me1	chr12	26509179	26509193	4	intron (NM_002223, intron 55 of 56)	intron (NM_002223, intron 55 of 56)	160862	SSPN					0	0
chr12	26547269	26547689	H3K9me2	chr12	26547501	26547514	5	intron (NM_002223, intron 54 of 56)	intron (NM_002223, intron 54 of 56)	198973	SSPN					0	0
chr12	26624816	26625080	H3K9me1	chr12	26624985	26624999	3	intron (NM_002223, intron 45 of 56)	intron (NM_002223, intron 45 of 56)	276442	SSPN					0	0
chr12	27360595	27360913	H3K9me1	chr12	27360799	27360812	5	Intergenic	MLT1J|LTR|ERVL-MaLR	-36324	STK38L		0.371125		0.00572769	0	1
chr12	27533075	27533462	H3K9me1	chr12	27533071	27533085	3	exon (NM_001248005, exon 3 of 14)	exon (NM_001248005, exon 3 of 14)	47482	ARNTL2					0	0
chr12	28166594	28166775	H3K9me2	chr12	28166747	28166760	5	Intergenic	Intergenic	-41769	PTHLH					0	0
chr12	28176418	28176689	H3K9me2	chr12	28176507	28176520	5	Intergenic	MLT1F2|LTR|ERVL-MaLR	-51638	PTHLH					0	0
chr12	29760159	29760674	H3K9me1	chr12	29760199	29760213	4	intron (NM_001193451, intron 6 of 17)	L2b|LINE|L2	-109798	OVCH1					0	0
chr12	29822725	29823047	H3K9me1	chr12	29822803	29822816	5	intron (NM_001193451, intron 5 of 17)	MIRc|SINE|MIR	113857	TMTC1					0	0
chr12	31987609	31987859	H3K9me1	chr12	31987695	31987709	4	Intergenic	AluSc|SINE|Alu	-42559	H3F3C					0	0
chr12	34303491	34303795	H3K9me1	chr12	34303623	34303637	3	Intergenic	MLT1A0|LTR|ERVL-MaLR	128427	ALG10		-0.639226		0.00763528	0	-1
chr12	41710588	41710855	H3K9me1	chr12	41710632	41710645	5	intron (NM_001164595, intron 3 of 9)	intron (NM_001164595, intron 3 of 9)	-120819	PDZRN4					0	0
chr12	42047218	42047520	H3K9me2	chr12	42047410	42047423	5	Intergenic	THE1D|LTR|ERVL-MaLR	215828	PDZRN4					0	0
chr12	42634727	42634992	H3K9me1	chr12	42634725	42634738	5	Intergenic	FLAM_A|SINE|Alu	-2706	YAF2					0	0
chr12	43083162	43083457	H3K9me2	chr12	43083367	43083380	5	Intergenic	L2c|LINE|L2	-43010	RP11-609L23.1					0	0
chr12	43150143	43150515	H3K9me2	chr12	43150355	43150369	3	Intergenic	Intergenic	-110029	RP11-609L23.1					0	0
chr12	43528234	43528571	H3K9me2	chr12	43528488	43528501	5	Intergenic	L1MB8|LINE|L1	417321	ADAMTS20					0	0
chr12	44278707	44279079	H3K9me1	chr12	44279077	44279091	4	intron (NM_001286213, intron 2 of 6)	MER83|LTR|ERV1	49229	TMEM117					0	0
chr12	44312957	44313262	H3K9me2	chr12	44313135	44313148	5	intron (NM_001286213, intron 2 of 6)	L1MB1|LINE|L1	83446	TMEM117					0	0
chr12	47191837	47192260	H3K9me2	chr12	47192154	47192167	5	intron (NM_001143824, intron 1 of 15)	L2|LINE|L2	27731	SLC38A4		-2.19271		5.57078e-06	0	-1
chr12	47801645	47801951	H3K9me1	chr12	47801667	47801680	5	Intergenic	Intergenic	-191572	PCED1B-AS1					0	0
chr12	48136240	48136565	H3K9me1	chr12	48136398	48136412	4	intron (NM_001098531, intron 18 of 27)	intron (NM_001098531, intron 18 of 27)	15778	RAPGEF3					0	0
chr12	48358796	48359178	H3K9me1	chr12	48358821	48358834	5	intron (NM_024056, intron 2 of 7)	intron (NM_024056, intron 2 of 7)	1657	TMEM106C					0	0
chr12	48647686	48648004	H3K9me2	chr12	48647968	48647982	3	Intergenic	L1MA2|LINE|L1	-50770	OR10AD1					0	0
chr12	48656783	48657149	H3K9me2	chr12	48656924	48656938	4	Intergenic	AluSx1|SINE|Alu	-59891	OR10AD1					0	0
chr12	48951769	48952126	H3K9me2	chr12	48951897	48951910	5	Intergenic	Intergenic	11881	LALBA					0	0
chr12	49360296	49360504	H3K9me2	chr12	49360380	49360393	5	intron (NM_003394, intron 4 of 4)	intron (NM_003394, intron 4 of 4)	5241	WNT10B		-0.756996		0.003764	0	-1
chr12	49660214	49660515	H3K9me1	chr12	49660248	49660262	3	intron (NM_032704, intron 1 of 3)	AluJb|SINE|Alu	1500	TUBA1C					0	0
chr12	50092932	50093216	H3K9me1	chr12	50093195	50093208	5	intron (NM_198900, intron 1 of 24)	intron (NM_198900, intron 1 of 24)	8123	FMNL3					0	0
chr12	50477100	50477355	H3K9me2	chr12	50477177	50477190	5	non-coding (NR_046389, exon 13 of 13)	non-coding (NR_046389, exon 13 of 13)	-1755	SMARCD1					0	0
chr12	50623485	50623866	H3K9me2	chr12	50623624	50623637	5	intron (NM_016357, intron 3 of 10)	L2a|LINE|L2	4319	MIR1293					0	0
chr12	50990081	50990498	H3K9me2	chr12	50990243	50990257	4	intron (NM_173602, intron 1 of 37)	intron (NM_173602, intron 1 of 37)	91522	DIP2B		0.384241		0.00640051	0	1
chr12	51317478	51317788	H3K9me2	chr12	51317708	51317721	5	promoter-TSS (NM_014033)	promoter-TSS (NM_014033)	-901	METTL7A					0	0
chr12	51735083	51735363	H3K9me1	chr12	51735091	51735104	5	intron (NM_001971, intron 4 of 7)	intron (NM_001971, intron 4 of 7)	5240	CELA1					0	0
chr12	51780159	51780445	H3K9me1	chr12	51780267	51780280	5	intron (NM_007210, intron 2 of 11)	intron (NM_007210, intron 2 of 11)	-4799	SLC4A8					0	0
chr12	52511855	52512107	H3K9me1	chr12	52512032	52512046	4	Intergenic	HERVE-int|LTR|ERV1	48223	C12orf44					0	0
chr12	53023504	53023731	H3K9me1	chr12	53023519	53023532	5	Intergenic	Intergenic	-11275	KRT73					0	0
chr12	53741908	53742211	H3K9me1	chr12	53741930	53741943	5	Intergenic	Intergenic	-12056	SP7					0	0
chr12	53883114	53883379	H3K9me1	chr12	53883344	53883357	5	intron (NM_001193511, intron 1 of 13)	intron (NM_001193511, intron 1 of 13)	10197	MAP3K12					0	0
chr12	54520391	54520723	H3K9me1	chr12	54520427	54520440	5	intron (NR_026656, intron 1 of 1)	intron (NR_026656, intron 1 of 1)	702	LOC400043					0	0
chr12	54548220	54548458	H3K9me1	chr12	54548265	54548279	3	Intergenic	Intergenic	28484	LOC400043					0	0
chr12	54606960	54607267	H3K9me1	chr12	54607151	54607164	5	Intergenic	Intergenic	18146	MIR3198-2					0	0
chr12	55023452	55024020	H3K9me1	chr12	55023821	55023835	4	TTS (NM_033277)	TTS (NM_033277)	4927	LACRT					0	0
chr12	55968792	55969031	H3K9me1	chr12	55968908	55968921	5	exon (NM_001258285, exon 1 of 1)	exon (NM_001258285, exon 1 of 1)	713	OR2AP1					0	0
chr12	56230296	56230652	H3K9me1	chr12	56230459	56230472	5	TTS (NR_036479)	TTS (NR_036479)	6293	MMP19					0	0
chr12	56359212	56359639	H3K9me1	chr12	56359276	56359289	5	intron (NM_006928, intron 2 of 11)	intron (NM_006928, intron 2 of 11)	420	PMEL					0	0
chr12	56456271	56456570	H3K9me2	chr12	56456338	56456351	5	Intergenic	AluJr|SINE|Alu	-17388	ERBB3					0	0
chr12	59295100	59295485	H3K9me1	chr12	59295138	59295151	5	intron (NM_153377, intron 3 of 18)	MER3|DNA|hAT-Charlie	18034	LRIG3					0	0
chr12	59512458	59512682	H3K9me1	chr12	59512475	59512488	5	Intergenic	MER4D0|LTR|ERV1	-198251	LRIG3					0	0
chr12	60832173	60832590	H3K9me2	chr12	60832422	60832435	5	Intergenic	LTR1D|LTR|ERV1	749264	SLC16A7		0.662977		0.00143573	0	1
chr12	62854649	62854858	H3K9me2	chr12	62854671	62854685	4	Intergenic	LTR12C|LTR|ERV1	-5843	MON2					0	0
chr12	63337966	63338252	H3K9me2	chr12	63338135	63338149	3	Intergenic	Intergenic	-9444	PPM1H					0	0
chr12	63370907	63371381	H3K9me1	chr12	63371161	63371175	4	Intergenic	LTR3B_|LTR|ERVK	-42479	PPM1H					0	0
chr12	64330685	64330942	H3K9me2	chr12	64330799	64330812	5	intron (NM_020762, intron 1 of 21)	L2a|LINE|L2	92273	SRGAP1					0	0
chr12	64334618	64334892	H3K9me1	chr12	64334769	64334782	5	intron (NM_020762, intron 1 of 21)	intron (NM_020762, intron 1 of 21)	96214	SRGAP1					0	0
chr12	64561468	64561673	H3K9me2	chr12	64561473	64561486	5	Intergenic	L1PA10|LINE|L1	54505	C12orf66					0	0
chr12	64632273	64632497	H3K9me1	chr12	64632395	64632408	5	Intergenic	Intergenic	-16309	C12orf66					0	0
chr12	64666551	64666795	H3K9me2	chr12	64666785	64666798	5	intron (NM_001170633, intron 11 of 12)	MamSINE1|SINE|tRNA	-50597	C12orf66					0	0
chr12	65307538	65307916	H3K9me2	chr12	65307616	65307629	5	intron (NR_033988, intron 2 of 2)	intron (NR_033988, intron 2 of 2)	30173	FLJ41278					0	0
chr12	65340951	65341291	H3K9me1	chr12	65341229	65341242	5	intron (NR_033988, intron 2 of 2)	intron (NR_033988, intron 2 of 2)	63567	FLJ41278					0	0
chr12	65854148	65854373	H3K9me1	chr12	65854362	65854376	4	intron (NM_001031679, intron 6 of 6)	intron (NM_001031679, intron 6 of 6)	181494	MSRB3					0	0
chr12	66313620	66313937	H3K9me2	chr12	66313659	66313673	4	intron (NM_003483, intron 3 of 4)	Tigger12A|DNA|TcMar-Tigger	-93025	RPSAP52					0	0
chr12	67110385	67110754	H3K9me1	chr12	67110665	67110678	5	Intergenic	Intergenic	-37645	GRIP1					0	0
chr12	67798747	67799013	H3K9me1	chr12	67798789	67798803	2	Intergenic	MER5A|DNA|hAT-Charlie	-114982	RP11-542B15.1					0	0
chr12	67807665	67808031	H3K9me1	chr12	67807892	67807906	2	Intergenic	Intergenic	-106014	RP11-542B15.1					0	0
chr12	68148794	68149146	H3K9me2	chr12	68149000	68149013	5	Intergenic	Intergenic	-25715	RP11-43N5.1					0	0
chr12	68154230	68154560	H3K9me2	chr12	68154542	68154555	5	Intergenic	Intergenic	-31140	RP11-43N5.1					0	0
chr12	68363157	68363567	H3K9me2	chr12	68363516	68363530	3	Intergenic	Intergenic	-19863	IFNG-AS1					0	0
chr12	68369815	68370069	H3K9me1	chr12	68369912	68369925	5	Intergenic	L1PA8|LINE|L1	-13283	IFNG-AS1					0	0
chr12	68600080	68600522	H3K9me2	chr12	68600301	68600315	3	intron (NM_018402, intron 3 of 4)	Tigger2|DNA|TcMar-Tigger	19270	IL26					0	0
chr12	69827733	69827970	H3K9me1	chr12	69827770	69827783	5	Intergenic	Intergenic	-36277	FRS2					0	0
chr12	70953690	70953995	H3K9me1	chr12	70953820	70953834	4	intron (NM_001109754, intron 17 of 33)	AluSq|SINE|Alu	49781	PTPRB					0	0
chr12	76627948	76628327	H3K9me1	chr12	76628156	76628169	5	Intergenic	THE1B|LTR|ERVL-MaLR	114084	BBS10					0	0
chr12	77074569	77074971	H3K9me2	chr12	77074925	77074939	3	Intergenic	MER68B|LTR|ERVL	-83084	ZDHHC17					0	0
chr12	77113290	77113543	H3K9me2	chr12	77113472	77113486	4	Intergenic	L1M1|LINE|L1	-44437	ZDHHC17					0	0
chr12	77339835	77340119	H3K9me2	chr12	77339997	77340010	5	Intergenic	L2a|LINE|L2	-67178	CSRP2					0	0
chr12	77765833	77766169	H3K9me2	chr12	77765942	77765955	5	Intergenic	Intergenic	-306641	E2F7					0	0
chr12	78225186	78225558	H3K9me2	chr12	78225242	78225255	5	exon (NM_014903, exon 1 of 39)	exon (NM_014903, exon 1 of 39)	303	NAV3					0	0
chr12	79003064	79003228	H3K9me1	chr12	79003095	79003108	5	Intergenic	L1P1|LINE|L1	-254627	SYT1					0	0
chr12	79885085	79885342	H3K9me1	chr12	79885217	79885230	5	Intergenic	HERVL-int|LTR|ERVL	34563	MIR5692B					0	0
chr12	79898500	79898940	H3K9me2	chr12	79898886	79898899	5	Intergenic	L1PREC2|LINE|L1	48069	MIR5692B					0	0
chr12	80400241	80400603	H3K9me1	chr12	80400313	80400326	5	Intergenic	AluSx1|SINE|Alu	-71187	PPP1R12A		0.409446		0.00519458	0	1
chr12	90990075	90990377	H3K9me2	chr12	90990249	90990263	4	Intergenic	AluSc|SINE|Alu	-321574	LINC00615					0	0
chr12	91131186	91131621	H3K9me2	chr12	91131439	91131452	5	Intergenic	(CA)n|Simple_repeat|Simple_repeat	-180396	LINC00615					0	0
chr12	91229012	91229372	H3K9me1	chr12	91229156	91229169	5	Intergenic	MER4A1|LTR|ERV1	-82608	LINC00615					0	0
chr12	92057957	92058264	H3K9me2	chr12	92058245	92058259	3	Intergenic	Intergenic	477378	C12orf79					0	0
chr12	92424106	92424750	H3K9me2	chr12	92424612	92424626	1	intron (NR_046160, intron 1 of 5)	intron (NR_046160, intron 1 of 5)	111061	C12orf79					0	0
chr12	93047773	93048167	H3K9me2	chr12	93047865	93047879	4	Intergenic	Intergenic	-48649	C12orf74					0	0
chr12	93508070	93508320	H3K9me2	chr12	93508240	93508253	5	intron (NR_040096, intron 3 of 4)	intron (NR_040096, intron 3 of 4)	-185088	EEA1					0	0
chr12	93554769	93555085	H3K9me1	chr12	93554803	93554816	5	intron (NR_040096, intron 3 of 4)	LTR33C|LTR|ERVL	216585	RP11-486A14.2					0	0
chr12	93686312	93686675	H3K9me2	chr12	93686315	93686328	5	intron (NR_040096, intron 2 of 4)	AluJr|SINE|Alu	85018	RP11-486A14.2					0	0
chr12	93744766	93745129	H3K9me1	chr12	93745036	93745050	4	intron (NR_040096, intron 1 of 4)	intron (NR_040096, intron 1 of 4)	26564	RP11-486A14.2					0	0
chr12	93840687	93841214	H3K9me1	chr12	93840731	93840745	3	Intergenic	AluSx1|SINE|Alu	-4925	UBE2N					0	0
chr12	94247279	94247754	H3K9me2	chr12	94247406	94247420	4	Intergenic	Intergenic	-115918	RP11-887P2.5					0	0
chr12	95045185	95045485	H3K9me1	chr12	95045334	95045347	5	Intergenic	Intergenic	-1011	TMCC3					0	0
chr12	95182927	95183147	H3K9me1	chr12	95183008	95183022	4	Intergenic	AluSz|SINE|Alu	-45137	MIR492					0	0
chr12	95729791	95730363	H3K9me1	chr12	95730319	95730332	5	Intergenic	Intergenic	26378	MIR3685					0	0
chr12	95822364	95822740	H3K9me1	chr12	95822507	95822520	5	Intergenic	MSTB1|LTR|ERVL-MaLR	-45270	METAP2					0	0
chr12	96023272	96023529	H3K9me2	chr12	96023272	96023286	4	Intergenic	Intergenic	-19630	PGAM1P5					0	0
chr12	96305567	96305833	H3K9me1	chr12	96305657	96305671	3	intron (NM_182496, intron 4 of 15)	L1PA17|LINE|L1	30728	CCDC38					0	0
chr12	96497204	96497479	H3K9me1	chr12	96497215	96497229	3	Intergenic	Intergenic	-60044	LTA4H					0	0
chr12	96603854	96604296	H3K9me2	chr12	96604013	96604027	3	intron (NM_005230, intron 1 of 4)	intron (NM_005230, intron 1 of 4)	15868	ELK3					0	0
chr12	99543829	99544088	H3K9me1	chr12	99543958	99543972	3	intron (NM_152788, intron 15 of 25)	intron (NM_152788, intron 15 of 25)	4618	ANKS1B					0	0
chr12	100544458	100544970	H3K9me1	chr12	100544518	100544532	4	Intergenic	AluJb|SINE|Alu	-8072	UHRF1BP1L					0	0
chr12	101758809	101759090	H3K9me1	chr12	101758981	101758994	5	intron (NM_014503, intron 45 of 61)	intron (NM_014503, intron 45 of 61)	42622	ARL1					0	0
chr12	103350769	103351046	H3K9me2	chr12	103350814	103350827	5	promoter-TSS (NM_004316)	promoter-TSS (NM_004316)	-544	ASCL1					0	0
chr12	103730493	103730893	H3K9me2	chr12	103730667	103730681	3	intron (NM_198521, intron 4 of 5)	intron (NM_198521, intron 4 of 5)	159095	C12orf42					0	0
chr12	104902724	104903104	H3K9me2	chr12	104902929	104902942	5	intron (NM_018413, intron 1 of 2)	THE1B|LTR|ERVL-MaLR	52222	CHST11					0	0
chr12	105118414	105118631	H3K9me1	chr12	105118444	105118457	5	intron (NM_018413, intron 2 of 2)	intron (NM_018413, intron 2 of 2)	133112	MIR3922					0	0
chr12	105943167	105943492	H3K9me1	chr12	105943258	105943271	5	Intergenic	THE1C|LTR|ERVL-MaLR	-154651	CASC18					0	0
chr12	106521062	106521349	H3K9me1	chr12	106521150	106521164	4	intron (NM_014840, intron 1 of 6)	AluJr4|SINE|Alu	12605	NUAK1					0	0
chr12	107047656	107047949	H3K9me1	chr12	107047713	107047726	5	intron (NM_001206691, intron 3 of 17)	MIR3|SINE|MIR	-30674	RFX4					0	0
chr12	107585223	107585464	H3K9me1	chr12	107585257	107585270	5	Intergenic	L1ME3A|LINE|L1	-97709	CRY1					0	0
chr12	108566270	108566626	H3K9me1	chr12	108566469	108566483	3	intron (NM_014653, intron 1 of 8)	MLT1C|LTR|ERVL-MaLR	42937	WSCD2					0	0
chr12	108742698	108742942	H3K9me1	chr12	108742718	108742731	5	Intergenic	Intergenic	-9726	CMKLR1					0	0
chr12	108853012	108853237	H3K9me1	chr12	108853166	108853179	5	Intergenic	Intergenic	-55926	FICD					0	0
chr12	110296723	110296988	H3K9me1	chr12	110296711	110296724	5	intron (NM_016433, intron 1 of 4)	AluJr|SINE|Alu	21437	GLTP					0	0
chr12	111415174	111415489	H3K9me2	chr12	111415407	111415420	5	Intergenic	MLT1I|LTR|ERVL-MaLR	40926	LOC100131138					0	0
chr12	111803522	111803816	H3K9me1	chr12	111803538	111803551	5	intron (NM_001177996, intron 2 of 3)	L1PA8A|LINE|L1	3256	FAM109A					0	0
chr12	113152252	113152467	H3K9me2	chr12	113152259	113152272	5	Intergenic	Intergenic	-77189	RPH3A					0	0
chr12	113247086	113247445	H3K9me1	chr12	113247121	113247134	5	intron (NM_014954, intron 2 of 20)	intron (NM_014954, intron 2 of 20)	17717	RPH3A					0	0
chr12	113453322	113453582	H3K9me2	chr12	113453418	113453431	5	Intergenic	Intergenic	37178	OAS2					0	0
chr12	114229550	114229888	H3K9me2	chr12	114229667	114229681	4	Intergenic	AluSz|SINE|Alu	-18231	RP11-438N16.1					0	0
chr12	114361253	114361474	H3K9me1	chr12	114361270	114361283	5	intron (NM_001146698, intron 18 of 24)	L2c|LINE|L2	42812	RBM19					0	0
chr12	114851477	114851767	H3K9me1	chr12	114851728	114851742	4	TTS (NR_038440)	TTS (NR_038440)	-5375	TBX5					0	0
chr12	114881180	114881385	H3K9me1	chr12	114881262	114881275	5	Intergenic	Intergenic	-35036	TBX5					0	0
chr12	115026419	115026664	H3K9me2	chr12	115026486	115026499	5	Intergenic	Intergenic	95427	TBX3					0	0
chr12	115557065	115557238	H3K9me2	chr12	115557196	115557210	4	Intergenic	Intergenic	-435183	TBX3					0	0
chr12	115619143	115619366	H3K9me1	chr12	115619192	115619205	5	Intergenic	Intergenic	-497286	TBX3					0	0
chr12	115779418	115779729	H3K9me1	chr12	115779569	115779583	3	Intergenic	Intergenic	-657605	TBX3					0	0
chr12	116450546	116451241	H3K9me1	chr12	116450844	116450858	3	intron (NM_015335, intron 8 of 30)	intron (NM_015335, intron 8 of 30)	135565	MIR620					0	0
chr12	116778100	116778424	H3K9me2	chr12	116778208	116778221	5	Intergenic	Intergenic	-63271	MED13L					0	0
chr12	117971582	117971902	H3K9me1	chr12	117971764	117971777	5	intron (NM_173598, intron 10 of 19)	intron (NM_173598, intron 10 of 19)	-172135	NOS1					0	0
chr12	118285908	118286191	H3K9me1	chr12	118286097	118286111	4	intron (NM_173598, intron 3 of 19)	intron (NM_173598, intron 3 of 19)	119978	KSR2					0	0
chr12	118374494	118374745	H3K9me1	chr12	118374567	118374581	4	intron (NM_173598, intron 1 of 19)	L2a|LINE|L2	31408	KSR2					0	0
chr12	118644637	118644921	H3K9me1	chr12	118644719	118644732	5	intron (NM_016281, intron 11 of 20)	HAL1b|LINE|L1	70909	PEBP1					0	0
chr12	119303199	119303514	H3K9me1	chr12	119303363	119303376	5	Intergenic	Intergenic	-115943	SRRM4					0	0
chr12	120102326	120102643	H3K9me1	chr12	120102571	120102585	4	Intergenic	L2a|LINE|L2	-3276	PRKAB1					0	0
chr12	120599331	120599604	H3K9me1	chr12	120599336	120599349	5	intron (NM_006836, intron 21 of 57)	intron (NM_006836, intron 21 of 57)	-6165	MIR4498					0	0
chr12	121807852	121808171	H3K9me2	chr12	121808038	121808052	3	Intergenic	L1MB5|LINE|L1	-16000	ANAPC5					0	0
chr12	121898641	121899094	H3K9me1	chr12	121898911	121898924	5	intron (NM_001005366, intron 12 of 22)	intron (NM_001005366, intron 12 of 22)	-16713	MIR7107					0	0
chr12	122113172	122113391	H3K9me1	chr12	122113203	122113217	4	Intergenic	AluSx1|SINE|Alu	-5722	MORN3					0	0
chr12	123515369	123515606	H3K9me1	chr12	123515474	123515487	5	intron (NM_020845, intron 2 of 24)	L1MB5|LINE|L1	-20213	MIR4304					0	0
chr12	123519234	123519609	H3K9me1	chr12	123519246	123519259	5	intron (NM_020845, intron 1 of 24)	intron (NM_020845, intron 1 of 24)	-24147	MIR4304					0	0
chr12	123571498	123571687	H3K9me1	chr12	123571595	123571608	5	intron (NM_020845, intron 1 of 24)	intron (NM_020845, intron 1 of 24)	5662	RP11-197N18.7					0	0
chr12	124094388	124094805	H3K9me1	chr12	124094518	124094531	5	exon (NM_020936, exon 7 of 14)	exon (NM_020936, exon 7 of 14)	7925	DDX55		-0.421589		0.00685795	0	-1
chr12	124357162	124357423	H3K9me1	chr12	124357376	124357390	3	intron (NM_207437, intron 44 of 77)	AluJo|SINE|Alu	99870	CCDC92					0	0
chr12	124550837	124551042	H3K9me2	chr12	124550928	124550941	5	intron (NM_001204299, intron 2 of 4)	MLT1E1|LTR|ERVL-MaLR	93178	ZNF664-FAM101A					0	0
chr12	124664289	124664575	H3K9me1	chr12	124664466	124664480	4	intron (NM_001204299, intron 3 of 4)	MLT1B-int|LTR|ERVL-MaLR	-109278	FAM101A					0	0
chr12	124758806	124759037	H3K9me2	chr12	124758798	124758812	3	intron (NM_001204299, intron 3 of 4)	intron (NM_001204299, intron 3 of 4)	-14788	FAM101A					0	0
chr12	125238057	125238364	H3K9me1	chr12	125238129	125238143	3	Intergenic	MLT1K|LTR|ERVL-MaLR	110308	SCARB1					0	0
chr12	125593909	125594284	H3K9me2	chr12	125594116	125594129	5	intron (NM_023928, intron 8 of 17)	L1MC4|LINE|L1	44172	AACS					0	0
chr12	125604645	125604851	H3K9me1	chr12	125604786	125604799	5	intron (NM_023928, intron 10 of 17)	intron (NM_023928, intron 10 of 17)	54823	AACS					0	0
chr12	125753749	125754241	H3K9me1	chr12	125754093	125754106	5	Intergenic	Intergenic	-57167	TMEM132B					0	0
chr12	126328421	126328688	H3K9me1	chr12	126328495	126328509	3	Intergenic	Intergenic	139365	LINC00939					0	0
chr12	126638150	126638412	H3K9me1	chr12	126638352	126638366	4	Intergenic	Intergenic	57743	RP3-446N13.1					0	0
chr12	126852499	126852730	H3K9me1	chr12	126852697	126852710	5	Intergenic	Intergenic	-74412	RP5-944M2.3					0	0
chr12	128236273	128236500	H3K9me2	chr12	128236470	128236483	5	Intergenic	THE1B|LTR|ERVL-MaLR	-129775	FLJ37505					0	0
chr12	129822217	129822599	H3K9me1	chr12	129822378	129822391	5	intron (NM_133448, intron 3 of 8)	intron (NM_133448, intron 3 of 8)	129262	RP11-669N7.3					0	0
chr12	129926202	129926520	H3K9me1	chr12	129926446	129926459	5	intron (NM_133448, intron 3 of 8)	L1PA16|LINE|L1	233215	RP11-669N7.3					0	0
chr12	130699293	130699513	H3K9me2	chr12	130699344	130699357	5	Intergenic	Intergenic	52399	FZD10					0	0
chr12	131022216	131022532	H3K9me1	chr12	131022288	131022301	5	Intergenic	Intergenic	-19964	RIMBP2					0	0
chr12	131101413	131101673	H3K9me1	chr12	131101632	131101645	5	Intergenic	Intergenic	-99133	RIMBP2					0	0
chr12	132031875	132032102	H3K9me1	chr12	132031986	132031999	5	Intergenic	Intergenic	-163643	SFSWAP					0	0
chr12	133310468	133310665	H3K9me1	chr12	133310620	133310634	4	intron (NM_015114, intron 10 of 12)	intron (NM_015114, intron 10 of 12)	23174	PGAM5					0	0
chr12	133437667	133437966	H3K9me1	chr12	133437821	133437834	5	intron (NM_001161345, intron 7 of 17)	intron (NM_001161345, intron 7 of 17)	26387	CHFR					0	0
chr12	133785041	133785331	H3K9me2	chr12	133785059	133785072	5	Intergenic	AluJb|SINE|Alu	27126	ZNF268		-0.692443		0.00359896	0	-1
chr13	21434072	21434257	H3K9me2	chr13	21434242	21434256	3	intron (NM_022459, intron 3 of 22)	intron (NM_022459, intron 3 of 22)	42748	XPO4					0	0
chr13	25291781	25292141	H3K9me1	chr13	25292059	25292073	3	Intergenic	Intergenic	37412	ATP12A		1.35766		0.000194458	0	1
chr13	29603228	29603524	H3K9me1	chr13	29603465	29603478	5	intron (NM_001033602, intron 1 of 13)	intron (NM_001033602, intron 1 of 13)	4628	MTUS2					0	0
chr13	30914468	30914768	H3K9me1	chr13	30914722	30914736	3	non-coding (NR_024464, exon 5 of 5)	non-coding (NR_024464, exon 5 of 5)	-32994	KATNAL1					0	0
chr13	31489658	31489941	H3K9me1	chr13	31489834	31489847	5	intron (NM_032849, intron 1 of 4)	intron (NM_032849, intron 1 of 4)	9488	MEDAG					0	0
chr13	31515076	31515407	H3K9me2	chr13	31515287	31515300	5	intron (NM_152325, intron 2 of 6)	MIRb|SINE|MIR	8408	TEX26					0	0
chr13	32330243	32330492	H3K9me2	chr13	32330305	32330319	3	intron (NM_130806, intron 1 of 17)	intron (NM_130806, intron 1 of 17)	16689	RXFP2					0	0
chr13	34926009	34926297	H3K9me1	chr13	34926132	34926145	5	Intergenic	MIR|SINE|MIR	288669	LINC00457					0	0
chr13	35364200	35364488	H3K9me2	chr13	35364268	35364281	5	Intergenic	AluSx|SINE|Alu	-149522	LINC00457					0	0
chr13	37423042	37423352	H3K9me1	chr13	37423076	37423089	5	intron (NM_005905, intron 5 of 5)	intron (NM_005905, intron 5 of 5)	29858	RFXAP					0	0
chr13	40387959	40388212	H3K9me2	chr13	40388193	40388206	5	Intergenic	Intergenic	-149814	MIR4305					0	0
chr13	41411081	41411248	H3K9me1	chr13	41411197	41411211	4	intron (NR_038259, intron 2 of 5)	AluSz|SINE|Alu	26263	MIR621					0	0
chr13	42061561	42061862	H3K9me2	chr13	42061702	42061716	3	Intergenic	L1MA2|LINE|L1	30170	RGCC					0	0
chr13	42351371	42351644	H3K9me2	chr13	42351488	42351502	4	intron (NM_001009814, intron 20 of 25)	L2a|LINE|L2	183713	VWA8					0	0
chr13	43198281	43198496	H3K9me2	chr13	43198354	43198367	5	Intergenic	Intergenic	50098	TNFSF11					0	0
chr13	43702136	43702445	H3K9me1	chr13	43702377	43702391	3	Intergenic	Intergenic	104929	DNAJC15					0	0
chr13	47218646	47218929	H3K9me1	chr13	47218849	47218863	4	intron (NM_015116, intron 1 of 18)	intron (NM_015116, intron 1 of 18)	91492	LRCH1					0	0
chr13	50325919	50326266	H3K9me2	chr13	50326198	50326211	5	intron (NM_002267, intron 1 of 16)	intron (NM_002267, intron 1 of 16)	40964	KPNA3					0	0
chr13	52169211	52169424	H3K9me1	chr13	52169260	52169273	5	intron (NM_052950, intron 1 of 11)	intron (NM_052950, intron 1 of 11)	10834	WDFY2					0	0
chr13	55166513	55166861	H3K9me2	chr13	55166807	55166821	4	Intergenic	L1PA15|LINE|L1	-280504	MIR1297					0	0
chr13	59882400	59882697	H3K9me1	chr13	59882415	59882429	3	Intergenic	THE1C-int|LTR|ERVL-MaLR	-704303	DIAPH3-AS1					0	0
chr13	60698172	60698532	H3K9me2	chr13	60698419	60698432	5	intron (NM_001258367, intron 1 of 25)	LTR86B1|LTR|ERVL	-20480	DIAPH3-AS2					0	0
chr13	71246959	71247256	H3K9me2	chr13	71247192	71247205	5	Intergenic	L1PA12|LINE|L1	-342165	LINC00348					0	0
chr13	79218669	79218901	H3K9me1	chr13	79218678	79218691	5	intron (NM_024546, intron 2 of 5)	intron (NM_024546, intron 2 of 5)	14529	RNF219					0	0
chr13	79768448	79768705	H3K9me2	chr13	79768615	79768628	5	Intergenic	Intergenic	211779	RBM26					0	0
chr13	88240934	88241160	H3K9me2	chr13	88241034	88241047	5	intron (NR_033829, intron 1 of 5)	L1PA7|LINE|L1	29948	MIR4500					0	0
chr13	88445676	88445969	H3K9me2	chr13	88445814	88445827	5	Intergenic	LTR1B|LTR|ERV1	16952	LINC00397					0	0
chr13	93057313	93057710	H3K9me1	chr13	93057433	93057446	5	intron (NM_004466, intron 7 of 7)	MER6A|DNA|TcMar-Tigger	314696	GPC5-AS1					0	0
chr13	96737810	96738003	H3K9me1	chr13	96737968	96737982	3	Intergenic	L2a|LINE|L2	-5186	HS6ST3					0	0
chr13	101638257	101638490	H3K9me1	chr13	101638350	101638364	4	intron (NR_047687, intron 2 of 7)	MLT2B2|LTR|ERVL	277795	NALCN-AS1					0	0
chr13	103386009	103386351	H3K9me2	chr13	103386193	103386207	3	exon (NM_001146197, exon 4 of 4)	exon (NM_001146197, exon 4 of 4)	25242	CCDC168					0	0
chr13	108629569	108629813	H3K9me1	chr13	108629710	108629723	5	Intergenic	Intergenic	-110231	FAM155A					0	0
chr13	108859005	108859272	H3K9me1	chr13	108859158	108859171	5	TTS (NM_002312)	TTS (NM_002312)	7991	LIG4					0	0
chr13	113045043	113045286	H3K9me1	chr13	113045054	113045067	5	intron (NM_145248, intron 1 of 6)	MSTA|LTR|ERVL-MaLR	14514	SPACA7					0	0
chr13	115035850	115036076	H3K9me1	chr13	115036068	115036081	5	intron (NM_003903, intron 17 of 18)	L1ME3|LINE|L1	-11096	UPF3A					0	0
chr14	21452151	21452451	H3K9me2	chr14	21452285	21452299	3	Intergenic	L3|LINE|CR1	-5664	METTL17					0	0
chr14	24049427	24049667	H3K9me2	chr14	24049462	24049475	5	Intergenic	L2b|LINE|L2	-1538	JPH4					0	0
chr14	25176204	25176413	H3K9me1	chr14	25176342	25176355	5	Intergenic	Intergenic	-72877	GZMB					0	0
chr14	26086215	26086434	H3K9me1	chr14	26086245	26086258	5	Intergenic	L1PA15|LINE|L1	-567230	STXBP6					0	0
chr14	29068274	29068530	H3K9me1	chr14	29068361	29068374	5	Intergenic	MLT1A1|LTR|ERVL-MaLR	-167876	FOXG1					0	0
chr14	29944148	29944392	H3K9me1	chr14	29944258	29944272	4	intron (NR_039672, intron 3 of 4)	MLT2B1|LTR|ERVL	230338	MIR548AI					0	0
chr14	36665275	36665583	H3K9me1	chr14	36665272	36665285	5	Intergenic	LTR67B|LTR|ERVL	-19572	PTCSC3					0	0
chr14	40096235	40096478	H3K9me1	chr14	40096280	40096294	3	Intergenic	LTR1C|LTR|ERV1	-194653	FBXO33					0	0
chr14	50762688	50762921	H3K9me2	chr14	50762888	50762902	4	intron (NM_024884, intron 3 of 9)	intron (NM_024884, intron 3 of 9)	16142	L2HGDH					0	0
chr14	51127009	51127197	H3K9me1	chr14	51127135	51127148	5	intron (NM_021818, intron 2 of 4)	LTR8A|LTR|ERV1	7968	SAV1					0	0
chr14	54512862	54512997	H3K9me1	chr14	54512945	54512959	3	Intergenic	Intergenic	-89376	BMP4					0	0
chr14	55981704	55981921	H3K9me2	chr14	55981900	55981913	5	Intergenic	MIR|SINE|MIR	64997	KTN1-AS1					0	0
chr14	57723529	57723759	H3K9me1	chr14	57723518	57723532	4	intron (NM_006544, intron 1 of 17)	LTR16A|LTR|ERVL	-11962	AP5M1					0	0
chr14	61965023	61965380	H3K9me2	chr14	61965373	61965386	5	intron (NM_006255, intron 10 of 13)	MLT1A|LTR|ERVL-MaLR	-72056	FLJ22447					0	0
chr14	73814517	73814767	H3K9me1	chr14	73814512	73814525	5	intron (NM_001005743, intron 4 of 12)	MER82|DNA|TcMar-Tigger	110437	PAPLN					0	0
chr14	77516685	77516920	H3K9me1	chr14	77516759	77516772	5	Intergenic	Intergenic	-21761	IRF2BPL					0	0
chr14	78932648	78932923	H3K9me1	chr14	78932781	78932794	5	intron (NM_004796, intron 1 of 16)	intron (NM_004796, intron 1 of 16)	62712	NRXN3					0	0
chr14	80542004	80542297	H3K9me1	chr14	80542140	80542153	5	Intergenic	L2a|LINE|L2	-135611	DIO2-AS1					0	0
chr14	80821610	80821847	H3K9me1	chr14	80821833	80821847	3	intron (NR_038355, intron 2 of 8)	intron (NR_038355, intron 2 of 8)	-124332	DIO2					0	0
chr14	87145887	87146170	H3K9me1	chr14	87146066	87146079	5	Intergenic	THE1C|LTR|ERVL-MaLR	-226093	LOC283585					0	0
chr14	91323123	91323406	H3K9me1	chr14	91323112	91323126	3	Intergenic	L1MB7|LINE|L1	-40504	TTC7B					0	0
chr14	94327938	94328113	H3K9me1	chr14	94327984	94327998	3	Intergenic	MLT1A1|LTR|ERVL-MaLR	-57214	FAM181A					0	0
chr14	96381235	96381505	H3K9me1	chr14	96381343	96381357	3	intron (NR_038861, intron 1 of 1)	L3|LINE|CR1	38261	LINC00617					0	0
chr14	99582977	99583239	H3K9me1	chr14	99583204	99583217	5	Intergenic	Intergenic	154942	BCL11B					0	0
chr14	100115707	100115919	H3K9me2	chr14	100115732	100115745	5	intron (NM_001127258, intron 1 of 8)	MIRc|SINE|MIR	4333	HHIPL1					0	0
chr14	100805996	100806164	H3K9me1	chr14	100806125	100806138	5	intron (NM_004184, intron 9 of 10)	intron (NM_004184, intron 9 of 10)	16401	SLC25A47					0	0
chr14	103352274	103352587	H3K9me1	chr14	103352280	103352293	5	intron (NM_001199427, intron 5 of 7)	intron (NM_001199427, intron 5 of 7)	-36562	AMN					0	0
chr14	103709727	103709991	H3K9me1	chr14	103709803	103709816	5	Intergenic	MER4E|LTR|ERV1	-54494	LINC00605					0	0
chr14	103744441	103744796	H3K9me2	chr14	103744596	103744609	5	Intergenic	AluJr|SINE|Alu	-55720	EIF5					0	0
chr14	104061677	104061949	H3K9me1	chr14	104061900	104061913	5	Intergenic	Intergenic	32514	APOPT1					0	0
chr14	104204755	104205115	H3K9me1	chr14	104204939	104204952	5	intron (NM_015316, intron 14 of 16)	intron (NM_015316, intron 14 of 16)	22854	ZFYVE21					0	0
chr14	106941788	106942090	H3K9me1	chr14	106941844	106941857	5	intron (NR_027457, intron 1 of 2)	PRIMA41-int|LTR|ERV1	3494	LINC00221					0	0
chr15	26604897	26605177	H3K9me1	chr15	26605074	26605087	5	Intergenic	Intergenic	244077	LINC00929					0	0
chr15	27478449	27478670	H3K9me1	chr15	27478482	27478496	4	intron (NM_033223, intron 3 of 9)	MLT1A0|LTR|ERVL-MaLR	262131	GABRG3					0	0
chr15	39185233	39185485	H3K9me1	chr15	39185396	39185409	5	Intergenic	L1PA10|LINE|L1	196560	C15orf53					0	0
chr15	40100011	40100297	H3K9me2	chr15	40100121	40100134	5	intron (NM_001271854, intron 1 of 3)	L2a|LINE|L2	21323	GPR176					0	0
chr15	42213431	42213646	H3K9me1	chr15	42213627	42213640	5	intron (NM_139265, intron 3 of 5)	intron (NM_139265, intron 3 of 5)	-27264	SPTBN5					0	0
chr15	42807187	42807365	H3K9me1	chr15	42807213	42807227	3	intron (NM_130798, intron 4 of 6)	intron (NM_130798, intron 4 of 6)	19772	SNAP23		0.585525		0.000637159	0	1
chr15	46466307	46466511	H3K9me2	chr15	46466380	46466393	5	Intergenic	Intergenic	539471	SQRDL					0	0
chr15	46638567	46638758	H3K9me2	chr15	46638752	46638765	5	Intergenic	Charlie22a|DNA|hAT-Charlie	711725	SQRDL					0	0
chr15	48118769	48119015	H3K9me2	chr15	48118972	48118986	4	Intergenic	Intergenic	108206	SEMA6D		0.534808		0.00671002	0	1
chr15	49638452	49638797	H3K9me1	chr15	49638683	49638696	5	intron (NM_152647, intron 13 of 15)	LTR31|LTR|ERV1	-76750	FGF7					0	0
chr15	50213962	50214204	H3K9me2	chr15	50214179	50214192	5	intron (NR_073596, intron 17 of 27)	intron (NR_073596, intron 17 of 27)	191430	ATP8B4					0	0
chr15	51679294	51679517	H3K9me2	chr15	51679481	51679494	5	intron (NM_181789, intron 4 of 9)	L2a|LINE|L2	45693	GLDN					0	0
chr15	52401090	52401323	H3K9me2	chr15	52401137	52401151	3	TTS (NM_020396)	TTS (NM_020396)	3765	BCL2L10					0	0
chr15	53605426	53605686	H3K9me2	chr15	53605550	53605563	5	Intergenic	Intergenic	227493	WDR72					0	0
chr15	60384223	60384492	H3K9me2	chr15	60384307	60384321	3	Intergenic	Intergenic	87937	FOXB1					0	0
chr15	62434380	62434617	H3K9me1	chr15	62434566	62434580	3	Intergenic	MER57B2|LTR|ERV1	22983	C2CD4B					0	0
chr15	64463096	64463303	H3K9me1	chr15	64463248	64463261	5	3' UTR (NM_022048, exon 12 of 12)	3' UTR (NM_022048, exon 12 of 12)	-7846	PPIB					0	0
chr15	69862193	69862422	H3K9me1	chr15	69862314	69862327	5	intron (NR_026979, intron 4 of 4)	LTR48B|LTR|ERV1	8249	RP11-279F6.1					0	0
chr15	70045989	70046223	H3K9me2	chr15	70046108	70046121	5	Intergenic	HAL1|LINE|L1	-81467	LINC00593					0	0
chr15	72515697	72515912	H3K9me2	chr15	72515907	72515921	4	intron (NM_001206798, intron 1 of 10)	intron (NM_001206798, intron 1 of 10)	6258	PKM					0	0
chr15	74108009	74108273	H3K9me1	chr15	74108230	74108244	4	Intergenic	L2b|LINE|L2	-57786	TBC1D21					0	0
chr15	86206851	86207166	H3K9me1	chr15	86206861	86206874	5	intron (NM_006738, intron 12 of 36)	intron (NM_006738, intron 12 of 36)	43828	AKAP13					0	0
chr15	87200839	87201074	H3K9me1	chr15	87201041	87201054	5	intron (NM_152336, intron 21 of 23)	intron (NM_152336, intron 21 of 23)	-340758	AGBL1-AS1					0	0
chr15	88161101	88161362	H3K9me2	chr15	88161108	88161121	5	Intergenic	Intergenic	41072	LINC00052					0	0
chr15	91243185	91243425	H3K9me1	chr15	91243289	91243302	5	Intergenic	Intergenic	-17253	BLM		-0.436357		0.00453908	0	-1
chr15	99024487	99024656	H3K9me1	chr15	99024560	99024574	4	intron (NM_182562, intron 3 of 6)	intron (NM_182562, intron 3 of 6)	33039	FAM169B					0	0
chr15	101485162	101485362	H3K9me2	chr15	101485168	101485181	5	intron (NM_024652, intron 2 of 33)	L1MC4a|LINE|L1	25802	LRRK1					0	0
chr16	1802771	1803004	H3K9me1	chr16	1802853	1802867	4	intron (NM_001040439, intron 9 of 30)	intron (NM_001040439, intron 9 of 30)	17902	MIR3177					0	0
chr16	3423486	3423738	H3K9me2	chr16	3423633	3423646	5	Intergenic	L1PA15|LINE|L1	-1329	MTRNR2L4					0	0
chr16	3434609	3434846	H3K9me2	chr16	3434774	3434787	5	exon (NM_001284529, exon 2 of 3)	exon (NM_001284529, exon 2 of 3)	-12445	MTRNR2L4					0	0
chr16	8791931	8792169	H3K9me1	chr16	8792104	8792117	5	intron (NM_020686, intron 1 of 15)	intron (NM_020686, intron 1 of 15)	-14776	ABAT					0	0
chr16	9394902	9395158	H3K9me1	chr16	9394981	9394994	5	Intergenic	MIR|SINE|MIR	66256	MIR548X					0	0
chr16	11039156	11039388	H3K9me1	chr16	11039206	11039220	3	intron (NM_015226, intron 1 of 22)	intron (NM_015226, intron 1 of 22)	927	CLEC16A					0	0
chr16	16110179	16110475	H3K9me1	chr16	16110448	16110461	5	intron (NM_004996, intron 4 of 30)	intron (NM_004996, intron 4 of 30)	66893	ABCC1					0	0
chr16	16726524	16726865	H3K9me2	chr16	16726758	16726772	3	Intergenic	Intergenic	253593	NPIPA8					0	0
chr16	20391373	20391634	H3K9me1	chr16	20391482	20391495	5	intron (NM_174924, intron 3 of 11)	intron (NM_174924, intron 3 of 11)	24529	PDILT					0	0
chr16	29877277	29877571	H3K9me1	chr16	29877441	29877455	4	intron (NR_024370, intron 5 of 5)	AluSz|SINE|Alu	2269	CDIPT-AS1					0	0
chr16	30188156	30188537	H3K9me2	chr16	30188192	30188205	5	Intergenic	AluSq2|SINE|Alu	-6384	CORO1A					0	0
chr16	48226445	48226698	H3K9me1	chr16	48226633	48226646	5	exon (NM_033151, exon 19 of 29)	exon (NM_033151, exon 19 of 29)	39610	ABCC11					0	0
chr16	49633590	49633937	H3K9me1	chr16	49633739	49633752	5	intron (NM_001271620, intron 5 of 7)	L1ME3|LINE|L1	222885	ZNF423					0	0
chr16	53641956	53642238	H3K9me1	chr16	53641951	53641965	3	intron (NM_001127897, intron 23 of 24)	L2b|LINE|L2	95674	RPGRIP1L					0	0
chr16	54595731	54595944	H3K9me2	chr16	54595894	54595907	5	Intergenic	Intergenic	-275460	IRX3		-0.359569		0.00817674	0	-1
chr16	56110406	56110632	H3K9me1	chr16	56110443	56110457	3	Intergenic	Intergenic	114487	RP11-461O7.1					0	0
chr16	58323564	58323805	H3K9me1	chr16	58323680	58323694	4	intron (NM_001080492, intron 4 of 6)	AluSz|SINE|Alu	5266	PRSS54					0	0
chr16	61407468	61407783	H3K9me1	chr16	61407590	61407603	5	Intergenic	THE1B|LTR|ERVL-MaLR	663113	CDH8					0	0
chr16	67307245	67307464	H3K9me2	chr16	67307262	67307276	4	Intergenic	AluJb|SINE|Alu	-4058	PLEKHG4					0	0
chr16	67936763	67937038	H3K9me1	chr16	67936962	67936975	5	intron (NM_006742, intron 1 of 2)	intron (NM_006742, intron 1 of 2)	9726	PSKH1					0	0
chr16	69010501	69010717	H3K9me1	chr16	69010662	69010675	5	intron (NM_024562, intron 15 of 17)	intron (NM_024562, intron 15 of 17)	-128858	HAS3					0	0
chr16	69160114	69160649	H3K9me1	chr16	69160228	69160241	5	intron (NM_001039690, intron 1 of 3)	intron (NM_001039690, intron 1 of 3)	5689	CHTF8					0	0
chr16	69751942	69752172	H3K9me1	chr16	69752103	69752116	5	exon (NM_001025433, exon 3 of 5)	exon (NM_001025433, exon 3 of 5)	8476	NQO1					0	0
chr16	70895294	70895991	H3K9me2	chr16	70895954	70895968	3	intron (NM_001270974, intron 69 of 85)	MIRb|SINE|MIR	-60582	VAC14					0	0
chr16	70897609	70898025	H3K9me1	chr16	70897940	70897953	5	intron (NM_001270974, intron 67 of 85)	intron (NM_001270974, intron 67 of 85)	-62756	VAC14					0	0
chr16	70918767	70919140	H3K9me2	chr16	70919025	70919038	5	intron (NM_001270974, intron 58 of 85)	MER70B|LTR|ERVL	-83893	VAC14					0	0
chr16	70940199	70940921	H3K9me1	chr16	70940519	70940533	4	intron (NM_001270974, intron 50 of 85)	L2|LINE|L2	-105499	VAC14					0	0
chr16	71025992	71026429	H3K9me2	chr16	71026216	71026230	4	intron (NM_001270974, intron 23 of 85)	intron (NM_001270974, intron 23 of 85)	-191150	VAC14					0	0
chr16	71043851	71044329	H3K9me1	chr16	71044194	71044208	4	intron (NM_001270974, intron 23 of 85)	intron (NM_001270974, intron 23 of 85)	-209029	VAC14					0	0
chr16	71123049	71123476	H3K9me1	chr16	71123304	71123318	3	intron (NM_001198543, intron 11 of 18)	intron (NM_001198543, intron 11 of 18)	141362	HYDIN					0	0
chr16	71147592	71148483	H3K9me1	chr16	71147926	71147939	5	intron (NM_001198543, intron 10 of 18)	L1MC4|LINE|L1	116587	HYDIN					0	0
chr16	71151978	71152680	H3K9me2	chr16	71152293	71152306	5	intron (NM_001198543, intron 9 of 18)	intron (NM_001198543, intron 9 of 18)	112296	HYDIN					0	0
chr16	72913663	72913909	H3K9me1	chr16	72913857	72913871	4	intron (NM_001164766, intron 3 of 8)	intron (NM_001164766, intron 3 of 8)	168488	ZFHX3					0	0
chr16	74522015	74522296	H3K9me1	chr16	74522066	74522079	5	intron (NM_001145666, intron 7 of 25)	intron (NM_001145666, intron 7 of 25)	-66788	CLEC18B		0.453023		0.0085683	0	1
chr16	76328966	76329320	H3K9me2	chr16	76329038	76329051	5	intron (NM_033401, intron 1 of 23)	intron (NM_033401, intron 1 of 23)	-14592	CNTNAP4					0	0
chr16	77248702	77249034	H3K9me1	chr16	77248787	77248800	5	Intergenic	Intergenic	15519	SYCE1L					0	0
chr16	77433969	77434237	H3K9me2	chr16	77434042	77434056	4	intron (NM_199355, intron 3 of 22)	LTR16E1|LTR|ERVL	34908	ADAMTS18					0	0
chr16	77930378	77930810	H3K9me2	chr16	77930501	77930514	5	intron (NM_020927, intron 7 of 8)	intron (NM_020927, intron 7 of 8)	108111	VAT1L					0	0
chr16	77995272	77995491	H3K9me2	chr16	77995380	77995394	3	intron (NM_020927, intron 7 of 8)	intron (NM_020927, intron 7 of 8)	-61061	CLEC3A					0	0
chr16	78713638	78713844	H3K9me2	chr16	78713677	78713690	5	intron (NM_016373, intron 8 of 8)	intron (NM_016373, intron 8 of 8)	580414	WWOX					0	0
chr16	79810224	79810497	H3K9me1	chr16	79810373	79810387	3	intron (NR_104660, intron 1 of 3)	intron (NR_104660, intron 1 of 3)	-5932	LOC102467146					0	0
chr16	84648926	84649174	H3K9me1	chr16	84649084	84649097	5	intron (NM_021149, intron 2 of 3)	intron (NM_021149, intron 2 of 3)	2652	COTL1					0	0
chr16	84706939	84707238	H3K9me1	chr16	84706991	84707005	4	Intergenic	Intergenic	24958	KLHL36					0	0
chr16	86344125	86344375	H3K9me1	chr16	86344222	86344236	3	Intergenic	Intergenic	24213	RP11-514D23.1					0	0
chr16	86345084	86345357	H3K9me1	chr16	86345190	86345204	4	Intergenic	Intergenic	25184	RP11-514D23.1					0	0
chr16	89512672	89512963	H3K9me1	chr16	89512810	89512824	4	intron (NM_001256182, intron 1 of 13)	AluJo|SINE|Alu	44151	ANKRD11					0	0
chr17	1402878	1403148	H3K9me1	chr17	1402974	1402988	4	intron (NM_130766, intron 8 of 12)	intron (NM_130766, intron 8 of 12)	-7012	MYO1C					0	0
chr17	1808302	1808586	H3K9me1	chr17	1808440	1808453	5	Intergenic	Intergenic	75171	RPA1					0	0
chr17	1813531	1813851	H3K9me1	chr17	1813591	1813604	5	Intergenic	Intergenic	80418	RPA1					0	0
chr17	8142976	8143247	H3K9me1	chr17	8143145	8143159	3	intron (NM_025099, intron 2 of 22)	intron (NM_025099, intron 2 of 22)	8301	CTC1					0	0
chr17	8186653	8186846	H3K9me1	chr17	8186746	8186760	3	Intergenic	Intergenic	-5219	RANGRF					0	0
chr17	14212952	14213184	H3K9me2	chr17	14213069	14213082	5	intron (NM_006041, intron 1 of 1)	intron (NM_006041, intron 1 of 1)	6011	MGC12916					0	0
chr17	19186631	19186957	H3K9me1	chr17	19186720	19186733	5	exon (NM_148921, exon 3 of 10)	exon (NM_148921, exon 3 of 10)	12088	EPN2-IT1					0	0
chr17	27088217	27088489	H3K9me1	chr17	27088252	27088265	5	intron (NM_018182, intron 3 of 3)	L2b|LINE|L2	17330	TRAF4					0	0
chr17	27382461	27382923	H3K9me2	chr17	27382764	27382778	4	intron (NM_016518, intron 6 of 7)	intron (NM_016518, intron 6 of 7)	12774	PIPOX					0	0
chr17	28099756	28099964	H3K9me2	chr17	28099785	28099799	4	intron (NM_001282129, intron 3 of 15)	MLT2B3|LTR|ERVL	-11410	SSH2					0	0
chr17	30554187	30554417	H3K9me1	chr17	30554227	30554241	4	Intergenic	AluJb|SINE|Alu	-38893	RHBDL3					0	0
chr17	32093350	32093640	H3K9me1	chr17	32093545	32093558	5	intron (NM_001094, intron 1 of 9)	intron (NM_001094, intron 1 of 9)	-232716	AA06					0	0
chr17	34083753	34083990	H3K9me2	chr17	34083871	34083884	5	Intergenic	LTR78|LTR|ERV1	-3975	GAS2L2					0	0
chr17	35391194	35391456	H3K9me1	chr17	35391370	35391383	5	TTS (NR_036056)	TTS (NR_036056)	283	MIR2909					0	0
chr17	43656233	43656770	H3K9me1	chr17	43656285	43656299	4	Intergenic	Intergenic	23246	LOC644172					0	0
chr17	43658814	43659021	H3K9me1	chr17	43658919	43658933	4	Intergenic	AluSx3|SINE|Alu	20830	LOC644172					0	0
chr17	44257937	44258203	H3K9me1	chr17	44258164	44258178	4	intron (NM_001193465, intron 2 of 15).2	AluSc8|SINE|Alu	12096	KANSL1					0	0
chr17	47146948	47147212	H3K9me1	chr17	47147061	47147074	5	Intergenic	Intergenic	-62742	B4GALNT2					0	0
chr17	48332157	48332402	H3K9me1	chr17	48332353	48332366	5	Intergenic	L1MC4a|LINE|L1	-16487	TMEM92					0	0
chr17	50294025	50294298	H3K9me2	chr17	50294042	50294056	4	Intergenic	L2a|LINE|L2	-56785	CA10					0	0
chr17	52597639	52597862	H3K9me1	chr17	52597774	52597787	5	Intergenic	MER6|DNA|TcMar-Tigger	-380301	TOM1L1		-1.12205		2.19417e-05	0	-1
chr17	52833228	52833427	H3K9me2	chr17	52833408	52833421	5	Intergenic	Intergenic	-144724	TOM1L1		-1.12205		2.19417e-05	0	-1
chr17	53381863	53382067	H3K9me1	chr17	53381999	53382012	5	intron (NM_002126, intron 2 of 3)	intron (NM_002126, intron 2 of 3)	39644	HLF					0	0
chr17	54010099	54010394	H3K9me1	chr17	54010160	54010173	5	Intergenic	LTR47B|LTR|ERVL	181781	PCTP		0.626865		0.0014019	0	1
chr17	56719976	56720387	H3K9me1	chr17	56720320	56720334	4	intron (NM_198393, intron 2 of 32)	intron (NM_198393, intron 2 of 32)	49234	TEX14					0	0
chr17	57856462	57856665	H3K9me2	chr17	57856664	57856677	5	intron (NM_030938, intron 7 of 11)	HAL1|LINE|L1	-62063	MIR21					0	0
chr17	58818149	58818361	H3K9me1	chr17	58818186	58818200	2	intron (NM_017679, intron 5 of 23)	L1MC2|LINE|L1	63083	BCAS3		0.36674		0.00834994	0	1
chr17	61762596	61762875	H3K9me1	chr17	61762595	61762608	5	intron (NM_203351, intron 8 of 16)	intron (NM_203351, intron 8 of 16)	14783	LIMD2					0	0
chr17	62040608	62040795	H3K9me1	chr17	62040620	62040633	5	intron (NM_000334, intron 10 of 23)	intron (NM_000334, intron 10 of 23)	9576	SCN4A					0	0
chr17	62969959	62970293	H3K9me2	chr17	62969960	62969974	4	intron (NR_026903, intron 1 of 4)	AluJr4|SINE|Alu	1577	AMZ2P1					0	0
chr17	63846726	63846961	H3K9me1	chr17	63846941	63846954	5	intron (NM_001199165, intron 21 of 26)	L2|LINE|L2	-24183	CEP112					0	0
chr17	65607774	65608019	H3K9me2	chr17	65607795	65607809	4	intron (NM_181671, intron 5 of 9)	intron (NM_181671, intron 5 of 9)	-106164	NOL11					0	0
chr17	67458462	67458698	H3K9me1	chr17	67458511	67458525	2	intron (NM_002758, intron 1 of 11)	intron (NM_002758, intron 1 of 11)	47742	MAP2K6		-0.448847		0.00829923	0	-1
chr17	69598979	69599189	H3K9me2	chr17	69599170	69599183	5	Intergenic	THE1B|LTR|ERVL-MaLR	-400764	CASC17					0	0
chr17	70744654	70744878	H3K9me1	chr17	70744649	70744663	3	intron (NM_139177, intron 6 of 9)	intron (NM_139177, intron 6 of 9)	-108155	LINC00511					0	0
chr17	73685530	73685793	H3K9me1	chr17	73685608	73685621	5	intron (NM_013260, intron 3 of 10)	intron (NM_013260, intron 3 of 10)	22263	SAP30BP					0	0
chr17	74936589	74936824	H3K9me1	chr17	74936810	74936823	5	intron (NM_144677, intron 13 of 16)	intron (NM_144677, intron 13 of 16)	67978	MGAT5B					0	0
chr17	75931205	75931436	H3K9me2	chr17	75931295	75931308	5	Intergenic	Intergenic	-51152	FLJ45079					0	0
chr17	78367339	78367570	H3K9me1	chr17	78367429	78367443	4	3' UTR (NM_001256071, exon 68 of 68)	3' UTR (NM_001256071, exon 68 of 68)	-21512	ENDOV					0	0
chr17	79092184	79092433	H3K9me2	chr17	79092263	79092277	3	intron (NM_001080395, intron 13 of 13)	intron (NM_001080395, intron 13 of 13)	6864	MIR657					0	0
chr17	81006303	81006513	H3K9me2	chr17	81006450	81006463	5	exon (NM_001009905, exon 3 of 13)	exon (NM_001009905, exon 3 of 13)	3278	B3GNTL1					0	0
chr18	2050342	2050501	H3K9me1	chr18	2050465	2050479	3	Intergenic	Intergenic	521067	METTL4					0	0
chr18	4953329	4953536	H3K9me1	chr18	4953320	4953333	5	Intergenic	L1PB1|LINE|L1	243822	C18orf42					0	0
chr18	5599358	5599599	H3K9me1	chr18	5599575	5599588	5	intron (NM_001281535, intron 3 of 21)	MSTA|LTR|ERVL-MaLR	29511	EPB41L3					0	0
chr18	5949895	5950145	H3K9me1	chr18	5949949	5949962	5	Intergenic	Intergenic	-57917	TMEM200C					0	0
chr18	9113598	9113824	H3K9me2	chr18	9113734	9113747	5	intron (NM_021074, intron 1 of 7)	LTR2|LTR|ERV1	11083	NDUFV2					0	0
chr18	10139952	10140196	H3K9me1	chr18	10140042	10140056	4	Intergenic	L2b|LINE|L2	226119	VAPA					0	0
chr18	12653190	12653427	H3K9me1	chr18	12653194	12653207	5	intron (NM_020148, intron 1 of 15)	intron (NM_020148, intron 1 of 15)	3422	SPIRE1					0	0
chr18	13598727	13598970	H3K9me1	chr18	13598740	13598754	3	intron (NM_181481, intron 3 of 5)	L1M4b|LINE|L1	-12264	MIR4526					0	0
chr18	20131080	20131376	H3K9me1	chr18	20131069	20131082	5	Intergenic	L2|LINE|L2	-133350	CTAGE1					0	0
chr18	24857659	24857912	H3K9me2	chr18	24857728	24857741	5	Intergenic	Intergenic	-92484	CHST9					0	0
chr18	24938542	24938897	H3K9me1	chr18	24938730	24938744	3	Intergenic	Intergenic	-173418	CHST9					0	0
chr18	27082403	27082635	H3K9me2	chr18	27082429	27082443	2	Intergenic	MLT1H|LTR|ERVL-MaLR	-796357	MIR302F					0	0
chr18	41576936	41577169	H3K9me1	chr18	41577039	41577052	5	Intergenic	Intergenic	-683085	SETBP1					0	0
chr18	42312278	42312574	H3K9me2	chr18	42312349	42312363	4	intron (NM_015559, intron 2 of 5)	intron (NM_015559, intron 2 of 5)	51563	SETBP1					0	0
chr18	46305499	46305873	H3K9me2	chr18	46305805	46305818	5	intron (NM_014772, intron 9 of 11)	MIRc|SINE|MIR	108715	MIR4743					0	0
chr18	46312838	46313076	H3K9me1	chr18	46313070	46313083	5	intron (NM_014772, intron 9 of 11)	intron (NM_014772, intron 9 of 11)	115986	MIR4743					0	0
chr18	47960296	47960595	H3K9me1	chr18	47960444	47960457	5	Intergenic	AluSz|SINE|Alu	59054	SKA1		-0.614231		0.00120195	0	-1
chr18	48248687	48248894	H3K9me1	chr18	48248790	48248803	5	intron (NM_002747, intron 4 of 5)	MIRb|SINE|MIR	97643	MRO					0	0
chr18	49677862	49678161	H3K9me1	chr18	49677974	49677987	5	Intergenic	Intergenic	-188530	DCC					0	0
chr18	50025357	50025569	H3K9me1	chr18	50025486	50025500	3	intron (NM_005215, intron 1 of 28)	intron (NM_005215, intron 1 of 28)	158921	DCC					0	0
chr18	53580851	53581056	H3K9me1	chr18	53580971	53580985	4	Intergenic	Intergenic	223813	RP11-456O19.4					0	0
chr18	55342016	55342200	H3K9me2	chr18	55342154	55342167	5	exon (NM_005603, exon 16 of 28)	exon (NM_005603, exon 16 of 28)	44574	RP11-35G9.3					0	0
chr18	56424085	56424313	H3K9me2	chr18	56424233	56424247	3	Intergenic	Intergenic	85581	MALT1					0	0
chr18	56697507	56697761	H3K9me1	chr18	56697499	56697512	5	Intergenic	Intergenic	-5337	OACYLP					0	0
chr18	59559147	59559360	H3K9me1	chr18	59559335	59559348	5	intron (NM_173557, intron 1 of 1)	intron (NM_173557, intron 1 of 1)	1050	RNF152					0	0
chr18	63016034	63016258	H3K9me2	chr18	63016152	63016165	5	Intergenic	THE1C|LTR|ERVL-MaLR	-401342	CDH7		0.988181		0.000825727	0	1
chr18	64102077	64102327	H3K9me1	chr18	64102122	64102135	5	Intergenic	LTR52|LTR|ERVL	169173	CDH19					0	0
chr18	70586550	70586785	H3K9me2	chr18	70586724	70586737	5	Intergenic	L1MA3|LINE|L1	-51858	NETO1					0	0
chr19	3474620	3474904	H3K9me2	chr19	3474719	3474733	2	3' UTR (NM_001136503, exon 4 of 4)	3' UTR (NM_001136503, exon 4 of 4)	5778	C19orf77					0	0
chr19	7073208	7073459	H3K9me1	chr19	7073370	7073384	4	intron (NM_001044387, intron 2 of 7)	AluSx1|SINE|Alu	3863	ZNF557					0	0
chr19	10052902	10053176	H3K9me2	chr19	10052993	10053007	3	Intergenic	LTR67B|LTR|ERVL	-5969	OLFM2					0	0
chr19	15492693	15492936	H3K9me1	chr19	15492875	15492889	3	intron (NM_014371, intron 12 of 13)	intron (NM_014371, intron 12 of 13)	-2203	AKAP8					0	0
chr19	16083522	16083753	H3K9me1	chr19	16083555	16083569	4	Intergenic	AluJo|SINE|Alu	23820	OR10H4					0	0
chr19	18139031	18139230	H3K9me1	chr19	18139084	18139098	4	Intergenic	AluSp|SINE|Alu	20154	ARRDC2					0	0
chr19	23282675	23282929	H3K9me1	chr19	23282684	23282697	5	Intergenic	BSR/Beta|Satellite|Satellite	-16975	ZNF730					0	0
chr19	31500419	31500681	H3K9me1	chr19	31500636	31500650	3	Intergenic	Intergenic	-140233	DKFZp566F0947					0	0
chr19	41624916	41625196	H3K9me1	chr19	41625097	41625111	4	intron (NM_000774, intron 3 of 9)	L2c|LINE|L2	4703	CYP2F1					0	0
chr19	49052653	49052890	H3K9me2	chr19	49052866	49052880	3	Intergenic	Intergenic	-2657	SULT2B1					0	0
chr19	50667384	50667674	H3K9me2	chr19	50667631	50667645	3	promoter-TSS (NM_152358)	promoter-TSS (NM_152358)	-991	IZUMO2		0.495524		0.00857436	0	1
chr19	51451814	51452008	H3K9me1	chr19	51451930	51451944	3	exon (NM_001077492, exon 5 of 6)	exon (NM_001077492, exon 5 of 6)	4433	KLK5					0	0
chr19	52111638	52111844	H3K9me2	chr19	52111673	52111687	3	Intergenic	MER5A1|DNA|hAT-Charlie	-14108	FLJ30403					0	0
chr19	56576328	56576600	H3K9me1	chr19	56576520	56576534	3	Intergenic	MLT1F2|LTR|ERVL-MaLR	56185	ZNF787					0	0
chr19	56680397	56680614	H3K9me2	chr19	56680460	56680473	5	Intergenic	Intergenic	-6883	GALP					0	0
chr19	58610013	58610364	H3K9me1	chr19	58610052	58610066	4	promoter-TSS (NM_001145544)	promoter-TSS (NM_001145544)	-459	ZSCAN18					0	0
chr2	230195	230503	H3K9me1	chr2	230232	230246	4	intron (NR_104225, intron 7 of 9)	intron (NR_104225, intron 7 of 9)	25991	SH3YL1					0	0
chr2	2504698	2504966	H3K9me1	chr2	2504881	2504895	2	Intergenic	Intergenic	-169787	MYT1L					0	0
chr2	7913336	7913609	H3K9me2	chr2	7913570	7913584	3	Intergenic	Intergenic	126313	AC007463.2					0	0
chr2	12320498	12320750	H3K9me1	chr2	12320632	12320645	5	intron (NR_110196, intron 3 of 5)	intron (NR_110196, intron 3 of 5)	173382	AC096559.1					0	0
chr2	14432317	14432597	H3K9me1	chr2	14432405	14432419	3	intron (NR_103814, intron 2 of 3)	L2b|LINE|L2	108625	LINC00276					0	0
chr2	16237688	16237893	H3K9me2	chr2	16237791	16237804	5	Intergenic	THE1B|LTR|ERVL-MaLR	-155946	MYCNOS					0	0
chr2	18348506	18348706	H3K9me1	chr2	18348528	18348541	5	Intergenic	L1PA7|LINE|L1	288682	KCNS3					0	0
chr2	18351015	18351304	H3K9me2	chr2	18351065	18351078	5	Intergenic	Intergenic	291236	KCNS3					0	0
chr2	21041918	21042220	H3K9me2	chr2	21042175	21042188	5	Intergenic	Intergenic	-19179	C2orf43					0	0
chr2	29320673	29320958	H3K9me2	chr2	29320723	29320737	3	intron (NM_001287528, intron 1 of 14)	intron (NM_001287528, intron 1 of 14)	274	CLIP4					0	0
chr2	29424917	29425111	H3K9me1	chr2	29424922	29424935	5	intron (NM_004304, intron 26 of 28)	L2a|LINE|L2	86722	CLIP4					0	0
chr2	31220095	31220343	H3K9me1	chr2	31220170	31220183	5	intron (NM_024572, intron 1 of 14)	intron (NM_024572, intron 1 of 14)	132287	GALNT14					0	0
chr2	32985763	32985980	H3K9me2	chr2	32985892	32985906	3	intron (NM_001193509, intron 13 of 19)	intron (NM_001193509, intron 13 of 19)	-64638	LINC00486					0	0
chr2	33033634	33033917	H3K9me1	chr2	33033756	33033769	5	intron (NM_001193509, intron 16 of 19)	intron (NM_001193509, intron 16 of 19)	-16734	LINC00486					0	0
chr2	36369523	36369733	H3K9me2	chr2	36369530	36369543	5	Intergenic	L1PA11|LINE|L1	213085	LOC100288911					0	0
chr2	36397980	36398287	H3K9me2	chr2	36398131	36398144	5	Intergenic	Intergenic	184579	LOC100288911					0	0
chr2	37856959	37857315	H3K9me2	chr2	37857205	37857219	4	Intergenic	FordPrefect|DNA|hAT-Tip100	42205	CDC42EP3					0	0
chr2	38488961	38489260	H3K9me2	chr2	38489180	38489193	5	Intergenic	L2b|LINE|L2	115321	ATL2					0	0
chr2	39410566	39410811	H3K9me2	chr2	39410796	39410809	5	intron (NM_001009565, intron 7 of 7)	intron (NM_001009565, intron 7 of 7)	45984	CDKL4					0	0
chr2	39525809	39526099	H3K9me2	chr2	39525905	39525919	4	intron (NM_003618, intron 16 of 33)	AluSx1|SINE|Alu	-69281	CDKL4					0	0
chr2	53606971	53607184	H3K9me2	chr2	53607012	53607026	3	Intergenic	LTR42|LTR|ERVL	-387851	CHAC2		-0.482987		0.00366779	0	-1
chr2	55690827	55691009	H3K9me1	chr2	55690920	55690933	5	Intergenic	L1PA6|LINE|L1	-43861	CCDC88A					0	0
chr2	58721461	58721680	H3K9me2	chr2	58721551	58721565	3	Intergenic	Intergenic	-26317	LINC01122					0	0
chr2	61833162	61833400	H3K9me1	chr2	61833321	61833334	5	Intergenic	AluSz6|SINE|Alu	-67863	XPO1		-0.500758		0.0023205	0	-1
chr2	65093457	65093754	H3K9me2	chr2	65093619	65093633	4	Intergenic	Intergenic	-2841	AC007880.1					0	0
chr2	65131475	65131801	H3K9me1	chr2	65131526	65131539	5	non-coding (NR_036586, exon 3 of 3)	non-coding (NR_036586, exon 3 of 3)	27943	AC007386.2					0	0
chr2	65817064	65817292	H3K9me2	chr2	65817080	65817093	5	Intergenic	Intergenic	-157522	SPRED2					0	0
chr2	67049078	67049265	H3K9me1	chr2	67049197	67049210	5	Intergenic	Intergenic	-82396	AC007403.2					0	0
chr2	67788875	67789140	H3K9me2	chr2	67788866	67788879	5	Intergenic	Intergenic	164566	ETAA1					0	0
chr2	70895163	70895384	H3K9me1	chr2	70895221	70895235	4	intron (NM_001617, intron 15 of 15)	MLT2B2|LTR|ERVL	99573	ADD2					0	0
chr2	74758069	74758340	H3K9me1	chr2	74758121	74758134	5	exon (NM_013247, exon 3 of 8)	exon (NM_013247, exon 3 of 8)	-1231	AUP1					0	0
chr2	79178663	79178858	H3K9me2	chr2	79178660	79178673	5	Intergenic	L2c|LINE|L2	-74051	REG3G					0	0
chr2	79727737	79727952	H3K9me2	chr2	79727835	79727849	3	non-coding (NR_110289, exon 1 of 5)	non-coding (NR_110289, exon 1 of 5)	125	AC010975.1					0	0
chr2	79748719	79749070	H3K9me1	chr2	79748833	79748846	5	intron (NM_004389, intron 1 of 17)	intron (NM_004389, intron 1 of 17)	-1414	CTNNA2					0	0
chr2	83489679	83490007	H3K9me1	chr2	83489898	83489911	5	Intergenic	Intergenic	405916	LOC1720					0	0
chr2	88852484	88852731	H3K9me1	chr2	88852643	88852656	5	intron (NR_110236, intron 2 of 2)	intron (NR_110236, intron 2 of 2)	14370	AC104134.2					0	0
chr2	98847087	98847310	H3K9me1	chr2	98847241	98847255	4	intron (NM_144992, intron 16 of 27)	L1MD|LINE|L1	-115419	CNGA3					0	0
chr2	100291988	100292252	H3K9me1	chr2	100292000	100292013	5	intron (NM_002285, intron 10 of 23)	intron (NM_002285, intron 10 of 23)	-185640	REV1					0	0
chr2	100589605	100589889	H3K9me1	chr2	100589607	100589620	5	intron (NM_002285, intron 6 of 23)	intron (NM_002285, intron 6 of 23)	132298	AFF3					0	0
chr2	101830993	101831290	H3K9me1	chr2	101831141	101831154	5	Intergenic	HAL1|LINE|L1	-38203	CNOT11					0	0
chr2	102095746	102095970	H3K9me1	chr2	102095878	102095891	5	Intergenic	Intergenic	-4693	RFX8					0	0
chr2	102460521	102460783	H3K9me1	chr2	102460512	102460526	4	exon (NM_004834, exon 12 of 30)	exon (NM_004834, exon 12 of 30)	-139275	LINC01127					0	0
chr2	103168296	103168519	H3K9me1	chr2	103168287	103168300	5	Intergenic	MLT1E2|LTR|ERVL-MaLR	-67758	SLC9A2					0	0
chr2	105430915	105431204	H3K9me2	chr2	105430929	105430942	5	intron (NR_037883, intron 1 of 3)	intron (NR_037883, intron 1 of 3)	36874	LINC01158					0	0
chr2	106054525	106054747	H3K9me1	chr2	106054642	106054655	5	intron (NM_201557, intron 1 of 5)	intron (NM_201557, intron 1 of 5)	594	FHL2					0	0
chr2	107284932	107285149	H3K9me1	chr2	107285045	107285058	5	Intergenic	LTR78B|LTR|ERV1	-200240	RGPD3					0	0
chr2	110399545	110399861	H3K9me1	chr2	110399586	110399600	4	Intergenic	AluSg|SINE|Alu	27792	SOWAHC					0	0
chr2	112447061	112447336	H3K9me2	chr2	112447152	112447165	5	Intergenic	Intergenic	-194507	MIR4435-1HG					0	0
chr2	114730339	114730576	H3K9me1	chr2	114730547	114730561	4	Intergenic	Intergenic	-6688	LINC01191					0	0
chr2	166303471	166303732	H3K9me2	chr2	166303615	166303628	5	Intergenic	Intergenic	-22555	CSRNP3		0.787659		0.00326103	0	1
chr2	180684240	180684466	H3K9me2	chr2	180684340	180684353	5	intron (NM_152520, intron 1 of 9)	intron (NM_152520, intron 1 of 9)	41282	MIR1258					0	0
chr2	182311719	182311901	H3K9me1	chr2	182311833	182311846	5	Intergenic	Intergenic	-9809	ITGA4					0	0
chr2	191413755	191414049	H3K9me1	chr2	191413880	191413893	5	Intergenic	L1MC5|LINE|L1	-14434	TMEM194B					0	0
chr2	192041564	192041805	H3K9me1	chr2	192041605	192041618	5	Intergenic	Intergenic	-25363	STAT4					0	0
chr2	198566097	198566383	H3K9me2	chr2	198566224	198566237	5	Intergenic	L1PBa|LINE|L1	-3788	MARS2		-0.546026		0.00207474	0	-1
chr2	201576570	201576805	H3K9me2	chr2	201576641	201576654	5	TTS (NR_037886)	TTS (NR_037886)	16242	AOX2P					0	0
chr2	202873076	202873282	H3K9me1	chr2	202873229	202873243	4	Intergenic	AluSx|SINE|Alu	-26131	FZD7					0	0
chr2	207943519	207943760	H3K9me1	chr2	207943750	207943763	5	non-coding (NR_073108, exon 5 of 5)	non-coding (NR_073108, exon 5 of 5)	31157	MIR2355					0	0
chr2	209750209	209750442	H3K9me1	chr2	209750345	209750358	5	Intergenic	THE1B|LTR|ERVL-MaLR	478771	PTH2R					0	0
chr2	213671476	213671729	H3K9me1	chr2	213671640	213671654	3	Intergenic	ERV3-16A3_I-int|LTR|ERVL	-119378	MIR4776-1					0	0
chr2	216998076	216998339	H3K9me1	chr2	216998240	216998254	3	intron (NM_021141, intron 10 of 20)	intron (NM_021141, intron 10 of 20)	24188	XRCC5					0	0
chr2	217305384	217305627	H3K9me2	chr2	217305389	217305403	4	intron (NM_014140, intron 10 of 17)	MER20|DNA|hAT-Charlie	28033	SMARCAL1					0	0
chr2	220194238	220194565	H3K9me1	chr2	220194473	220194486	5	exon (NM_001007089, exon 4 of 7)	exon (NM_001007089, exon 4 of 7)	3497	RESP18					0	0
chr2	220941514	220941831	H3K9me1	chr2	220941542	220941555	5	Intergenic	Intergenic	-170387	MIR4268					0	0
chr2	222341794	222342030	H3K9me1	chr2	222341915	222341929	3	intron (NM_004438, intron 5 of 17)	intron (NM_004438, intron 5 of 17)	95098	EPHA4					0	0
chr2	223258501	223258834	H3K9me2	chr2	223258624	223258637	5	Intergenic	Tigger4|DNA|TcMar-Tigger	-30654	SGPP2					0	0
chr2	224811644	224811859	H3K9me2	chr2	224811736	224811750	4	Intergenic	AluSx1|SINE|Alu	-1700	WDFY1		0.366566		0.007176	0	1
chr2	226856547	226856866	H3K9me1	chr2	226856828	226856842	3	Intergenic	MER5A|DNA|hAT-Charlie	-150803	LOC646736					0	0
chr2	227428978	227429239	H3K9me2	chr2	227429154	227429167	5	Intergenic	MLT1B|LTR|ERVL-MaLR	94400	MIR5702					0	0
chr2	227654548	227654751	H3K9me2	chr2	227654717	227654731	2	intron (NM_005544, intron 1 of 1)	intron (NM_005544, intron 1 of 1)	8856	IRS1					0	0
chr2	237510656	237510865	H3K9me1	chr2	237510731	237510744	5	Intergenic	Intergenic	32381	ACKR3					0	0
chr2	238616437	238616684	H3K9me2	chr2	238616434	238616447	5	intron (NM_004735, intron 1 of 9)	L3|LINE|CR1	15754	LRRFIP1					0	0
chr2	239926262	239926475	H3K9me2	chr2	239926408	239926421	5	Intergenic	Intergenic	64241	MIR4440					0	0
chr2	243001727	243001978	H3K9me2	chr2	243001918	243001931	5	intron (NR_110220, intron 3 of 3)	MER4B|LTR|ERV1	-28991	LOC728323					0	0
chr20	1939214	1939415	H3K9me1	chr20	1939320	1939333	5	Intergenic	MLT1A1|LTR|ERVL-MaLR	34137	PDYN					0	0
chr20	2945632	2945870	H3K9me2	chr20	2945777	2945790	5	exon (NM_002836, exon 9 of 28)	exon (NM_002836, exon 9 of 28)	41898	PTPRA					0	0
chr20	2967881	2968177	H3K9me1	chr20	2968166	2968179	5	intron (NM_080840, intron 6 of 22)	intron (NM_080840, intron 6 of 22)	-56239	GNRH2					0	0
chr20	3575699	3575951	H3K9me1	chr20	3575785	3575799	4	intron (NM_139321, intron 20 of 28)	intron (NM_139321, intron 20 of 28)	68221	GFRA4					0	0
chr20	5417076	5417391	H3K9me2	chr20	5417265	5417279	3	intron (NR_038240, intron 2 of 4)	L1MC3|LINE|L1	9160	LINC00658					0	0
chr20	10687369	10687645	H3K9me2	chr20	10687515	10687528	5	Intergenic	Intergenic	-32813	JAG1					0	0
chr20	10721463	10721756	H3K9me1	chr20	10721549	10721562	5	Intergenic	Intergenic	-66916	JAG1					0	0
chr20	13505863	13506148	H3K9me1	chr20	13506028	13506041	5	intron (NM_017714, intron 10 of 13)	intron (NM_017714, intron 10 of 13)	113577	TASP1					0	0
chr20	19505649	19505942	H3K9me1	chr20	19505673	19505686	5	intron (NM_020689, intron 3 of 16)	intron (NM_020689, intron 3 of 16)	-240556	RP5-1027G4.3					0	0
chr20	21148227	21148555	H3K9me2	chr20	21148404	21148418	4	intron (NM_001163022, intron 5 of 11)	AluSq2|SINE|Alu	41767	PLK1S1					0	0
chr20	24130394	24130629	H3K9me1	chr20	24130569	24130583	4	Intergenic	Intergenic	-49891	FLJ33581					0	0
chr20	24346383	24346707	H3K9me2	chr20	24346632	24346645	5	Intergenic	Intergenic	-103290	SYNDIG1					0	0
chr20	29593036	29593275	H3K9me2	chr20	29593145	29593159	3	Intergenic	MLT1A1|LTR|ERVL-MaLR	-18723	FRG1B					0	0
chr20	30400101	30400318	H3K9me1	chr20	30400103	30400116	5	Intergenic	Intergenic	-6968	MYLK2					0	0
chr20	31024250	31024487	H3K9me1	chr20	31024318	31024331	5	exon (NM_015338, exon 12 of 12)	exon (NM_015338, exon 12 of 12)	47016	C20orf112					0	0
chr20	31552904	31553186	H3K9me1	chr20	31553080	31553093	5	Intergenic	Intergenic	39194	SUN5					0	0
chr20	32413085	32413341	H3K9me2	chr20	32413293	32413306	5	intron (NM_176812, intron 1 of 4)	intron (NM_176812, intron 1 of 4)	14103	CHMP4B					0	0
chr20	32586321	32586563	H3K9me1	chr20	32586539	32586553	4	intron (NM_016732, intron 1 of 9)	intron (NM_016732, intron 1 of 9)	-4269	RP5-1125A11.1					0	0
chr20	33372465	33372713	H3K9me1	chr20	33372682	33372696	4	intron (NM_014071, intron 2 of 14)	AluJr|SINE|Alu	40844	NCOA6					0	0
chr20	33827967	33828212	H3K9me1	chr20	33827995	33828009	3	intron (NM_006690, intron 1 of 8)	intron (NM_006690, intron 1 of 8)	13551	MMP24					0	0
chr20	33969232	33969479	H3K9me2	chr20	33969470	33969483	5	intron (NM_001184977, intron 2 of 7)	intron (NM_001184977, intron 2 of 7)	30589	UQCC1					0	0
chr20	34023272	34023480	H3K9me1	chr20	34023366	34023380	4	intron (NM_000557, intron 1 of 1)	intron (NM_000557, intron 1 of 1)	2651	GDF5					0	0
chr20	39496635	39496814	H3K9me1	chr20	39496747	39496760	5	Intergenic	Intergenic	-160737	TOP1					0	0
chr20	40242286	40242530	H3K9me2	chr20	40242298	40242312	3	intron (NM_032221, intron 1 of 36)	Charlie4z|DNA|hAT-Charlie	4725	CHD6					0	0
chr20	40615514	40615796	H3K9me1	chr20	40615647	40615661	4	Intergenic	Intergenic	-368522	CHD6					0	0
chr20	41588842	41589072	H3K9me1	chr20	41588953	41588966	5	intron (NM_133170, intron 1 of 31)	MLT1A1|LTR|ERVL-MaLR	229600	PTPRT					0	0
chr20	43487623	43487829	H3K9me2	chr20	43487698	43487711	5	Intergenic	MLT1I|LTR|ERVL-MaLR	-26514	YWHAB					0	0
chr20	47131703	47132343	H3K9me1	chr20	47132090	47132103	5	Intergenic	D20S16|Satellite|Satellite	143369	LINC00494					0	0
chr20	47460983	47461195	H3K9me1	chr20	47461132	47461145	5	Intergenic	MLT1L|LTR|ERVL-MaLR	-16669	PREX1					0	0
chr20	48033862	48034105	H3K9me1	chr20	48033942	48033955	5	intron (NM_004975, intron 1 of 1)	L2b|LINE|L2	65197	KCNB1					0	0
chr20	48068323	48068620	H3K9me1	chr20	48068351	48068364	5	intron (NM_004975, intron 1 of 1)	L2a|LINE|L2	30709	KCNB1					0	0
chr20	48459416	48459762	H3K9me2	chr20	48459520	48459533	5	intron (NR_048538, intron 4 of 13)	MLT1C|LTR|ERVL-MaLR	30339	SLC9A8					0	0
chr20	50053300	50053453	H3K9me1	chr20	50053408	50053421	5	intron (NM_001258292, intron 6 of 9)	intron (NM_001258292, intron 6 of 9)	16137	MIR3194					0	0
chr20	51039372	51039649	H3K9me2	chr20	51039574	51039588	3	Intergenic	Intergenic	-197866	RP4-723E3.1					0	0
chr20	51407648	51407897	H3K9me2	chr20	51407876	51407890	3	Intergenic	Intergenic	170396	RP4-723E3.1					0	0
chr20	52111782	52112055	H3K9me2	chr20	52111937	52111950	5	TTS (NM_001193421)	TTS (NM_001193421)	-57390	RP4-724E16.2					0	0
chr20	52724140	52724445	H3K9me1	chr20	52724346	52724359	5	Intergenic	Intergenic	-36989	BCAS1					0	0
chr20	57525200	57525425	H3K9me2	chr20	57525226	57525239	5	Intergenic	Intergenic	-30950	NELFCD		-0.469572		0.00227159	0	-1
chr20	57608875	57609127	H3K9me2	chr20	57609012	57609025	5	3' UTR (NM_001256403, exon 5 of 5)	3' UTR (NM_001256403, exon 5 of 5)	-1579	ATP5E					0	0
chr20	59136329	59136538	H3K9me2	chr20	59136484	59136497	5	Intergenic	LTR16A|LTR|ERVL	83265	MIR4533					0	0
chr21	9683925	9684188	H3K9me1	chr21	9683961	9683974	5	Intergenic	CER|Satellite|Satellite	-141775	MIR3648					0	0
chr21	11124697	11125818	H3K9me2	chr21	11124911	11124924	5	Intergenic	L1PA7|LINE|L1	-26321	BAGE					0	0
chr21	11173663	11174819	H3K9me1	chr21	11173876	11173889	5	Intergenic	L1MA6|LINE|L1	-75304	BAGE					0	0
chr21	17675453	17675697	H3K9me1	chr21	17675508	17675521	5	intron (NR_027790, intron 4 of 7)	intron (NR_027790, intron 4 of 7)	108876	LINC00478					0	0
chr21	18199043	18199321	H3K9me2	chr21	18199313	18199326	5	Intergenic	MLT1A0|LTR|ERVL-MaLR	236625	MIR125B2					0	0
chr21	29668163	29668419	H3K9me1	chr21	29668334	29668347	5	Intergenic	MLT2E|LTR|ERVL	-243349	LINC00161					0	0
chr21	30555612	30555880	H3K9me2	chr21	30555687	30555700	5	Intergenic	LTR33|LTR|ERVL	-10069	LINC00189					0	0
chr21	34324795	34325032	H3K9me1	chr21	34325022	34325035	5	Intergenic	Intergenic	-73302	OLIG2					0	0
chr21	37702779	37703068	H3K9me1	chr21	37702856	37702869	5	intron (NM_015358, intron 1 of 16)	MER4E|LTR|ERV1	10437	MORC3					0	0
chr21	40894628	40894922	H3K9me1	chr21	40894703	40894716	5	Intergenic	L1PBa|LINE|L1	70995	SH3BGR					0	0
chr21	44473155	44473398	H3K9me1	chr21	44473325	44473338	5	TTS (NM_001178008)	TTS (NM_001178008)	22763	CBS					0	0
chr22	22053005	22053209	H3K9me1	chr22	22053118	22053132	3	TTS (NM_148176)	TTS (NM_148176)	32834	PPIL2					0	0
chr22	22919691	22919966	H3K9me1	chr22	22919822	22919835	5	Intergenic	L1MD2|LINE|L1	18073	LOC648691					0	0
chr22	23021813	23022051	H3K9me1	chr22	23021918	23021931	5	Intergenic	Intergenic	33150	GGTLC2					0	0
chr22	26431624	26431871	H3K9me2	chr22	26431736	26431749	5	Intergenic	LOR1b|LTR|ERV1	-133692	SEZ6L					0	0
chr22	28647962	28648267	H3K9me1	chr22	28648082	28648095	5	intron (NM_001145418, intron 5 of 22)	intron (NM_001145418, intron 5 of 22)	-207742	MIR5739					0	0
chr22	29775435	29775684	H3K9me1	chr22	29775563	29775577	3	intron (NM_145730, intron 1 of 20)	intron (NM_145730, intron 1 of 20)	9012	AP1B1					0	0
chr22	30540719	30540981	H3K9me2	chr22	30540938	30540951	5	intron (NM_152510, intron 10 of 10)	L1M4b|LINE|L1	64397	HORMAD2					0	0
chr22	31459279	31459474	H3K9me1	chr22	31459405	31459418	5	Intergenic	Intergenic	-17905	SMTN					0	0
chr22	35149234	35149531	H3K9me2	chr22	35149529	35149542	5	Intergenic	L3|LINE|CR1	-312747	ISX					0	0
chr22	35365939	35366147	H3K9me1	chr22	35366066	35366079	5	Intergenic	L2c|LINE|L2	-96087	ISX					0	0
chr22	40372148	40372388	H3K9me1	chr22	40372234	40372248	4	Intergenic	Intergenic	-18685	FAM83F					0	0
chr22	41430466	41430799	H3K9me1	chr22	41430629	41430643	4	Intergenic	LTR16C|LTR|ERVL	-57884	MIR1281					0	0
chr22	42128401	42128656	H3K9me1	chr22	42128483	42128497	3	exon (NM_152513, exon 11 of 31)	exon (NM_152513, exon 11 of 31)	33011	MEI1					0	0
chr22	42384830	42385040	H3K9me2	chr22	42384832	42384846	3	intron (NM_145733, intron 5 of 10)	AluJr|SINE|Alu	-9794	WBP2NL					0	0
chr22	43711900	43712215	H3K9me1	chr22	43711917	43711930	5	intron (NM_173050, intron 3 of 21)	intron (NM_173050, intron 3 of 21)	27336	SCUBE1					0	0
chr22	43873892	43874117	H3K9me2	chr22	43874107	43874120	5	intron (NM_001044370, intron 4 of 6)	MIRc|SINE|MIR	-38129	EFCAB6-AS1					0	0
chr22	47326872	47327054	H3K9me1	chr22	47326945	47326959	4	intron (NR_104292, intron 10 of 13)	intron (NR_104292, intron 10 of 13)	157139	TBC1D22A					0	0
chr22	48113904	48114174	H3K9me2	chr22	48113963	48113977	4	Intergenic	Intergenic	-86721	LINC00898					0	0
chr22	48181538	48181806	H3K9me1	chr22	48181722	48181735	5	Intergenic	MLT1B|LTR|ERVL-MaLR	-154354	LINC00898					0	0
chr22	49689209	49689431	H3K9me1	chr22	49689239	49689252	5	Intergenic	Intergenic	361870	C22orf34					0	0
chr3	5613605	5613870	H3K9me1	chr3	5613692	5613706	3	Intergenic	MER90a|LTR|ERV1	-321798	MIR4790					0	0
chr3	7920538	7920935	H3K9me1	chr3	7920601	7920614	5	Intergenic	L1PA15|LINE|L1	137257	AC087859.1					0	0
chr3	9464616	9464804	H3K9me1	chr3	9464613	9464626	5	intron (NM_001080517, intron 1 of 22)	intron (NM_001080517, intron 1 of 22)	25307	SETD5					0	0
chr3	9629601	9629964	H3K9me1	chr3	9629708	9629722	4	Intergenic	FLAM_C|SINE|Alu	-34297	LHFPL4					0	0
chr3	9877413	9877661	H3K9me2	chr3	9877414	9877427	5	non-coding (NR_037162, exon 11 of 11)	non-coding (NR_037162, exon 11 of 11)	8165	RPUSD3					0	0
chr3	9896345	9896602	H3K9me2	chr3	9896425	9896438	5	Intergenic	L1M4b|LINE|L1	-10772	RPUSD3					0	0
chr3	10003137	10003418	H3K9me2	chr3	10003230	10003243	5	Intergenic	Intergenic	-9200	PRRT3					0	0
chr3	10361906	10362313	H3K9me1	chr3	10361918	10361932	1	intron (NM_001136026, intron 1 of 9)	intron (NM_001136026, intron 1 of 9)	615	SEC13					0	0
chr3	11609454	11609702	H3K9me1	chr3	11609481	11609494	5	intron (NM_001284390, intron 4 of 6)	intron (NM_001284390, intron 4 of 6)	820	VGLL4					0	0
chr3	11746355	11746609	H3K9me1	chr3	11746445	11746458	5	intron (NM_001284390, intron 1 of 6)	intron (NM_001284390, intron 1 of 6)	15760	VGLL4					0	0
chr3	11812509	11812766	H3K9me2	chr3	11812763	11812776	5	Intergenic	Intergenic	-50396	VGLL4					0	0
chr3	12328518	12328783	H3K9me1	chr3	12328545	12328559	3	promoter-TSS (NM_138712)	promoter-TSS (NM_138712)	-698	PPARG					0	0
chr3	14332179	14332417	H3K9me2	chr3	14332269	14332283	2	Intergenic	Intergenic	61770	RP11-536I6.1					0	0
chr3	14731982	14732289	H3K9me2	chr3	14732144	14732157	5	intron (NM_032137, intron 5 of 16)	intron (NM_032137, intron 5 of 16)	15530	C3orf20					0	0
chr3	15031607	15032146	H3K9me1	chr3	15031669	15031683	3	intron (NM_003298, intron 1 of 14)	intron (NM_003298, intron 1 of 14)	-41929	FGD5-AS1					0	0
chr3	15259439	15259807	H3K9me1	chr3	15259693	15259706	5	intron (NM_014296, intron 3 of 20)	intron (NM_014296, intron 3 of 20)	11890	CAPN7					0	0
chr3	16020205	16020452	H3K9me2	chr3	16020266	16020279	5	Intergenic	Intergenic	105051	MIR563					0	0
chr3	19964899	19965149	H3K9me1	chr3	19965070	19965084	4	intron (NM_144715, intron 1 of 12)	AluJb|SINE|Alu	10682	EFHB					0	0
chr3	20282123	20282448	H3K9me1	chr3	20282364	20282378	4	Intergenic	L1PA15-16|LINE|L1	-54562	SGOL1					0	0
chr3	20342437	20342626	H3K9me1	chr3	20342594	20342608	4	Intergenic	AluSx1|SINE|Alu	-114808	SGOL1					0	0
chr3	23486770	23487166	H3K9me2	chr3	23487000	23487013	5	intron (NR_039621, intron 1 of 2)	ERV3-16A3_I-int|LTR|ERVL	111342	MIR548AC					0	0
chr3	23704690	23704918	H3K9me2	chr3	23704871	23704884	5	Intergenic	Intergenic	-142580	UBE2E1					0	0
chr3	25588431	25588757	H3K9me1	chr3	25588619	25588632	5	intron (NM_016152, intron 3 of 7)	LTR79|LTR|ERVL	117269	TOP2B					0	0
chr3	25605985	25606165	H3K9me1	chr3	25606076	25606089	5	intron (NM_016152, intron 3 of 7)	intron (NM_016152, intron 3 of 7)	99788	TOP2B					0	0
chr3	27249879	27250212	H3K9me1	chr3	27249926	27249940	4	Intergenic	L2a|LINE|L2	160866	NEK10		0.613361		0.00212028	0	1
chr3	36880984	36881291	H3K9me1	chr3	36881044	36881058	4	intron (NM_014831, intron 17 of 22)	L2c|LINE|L2	-99786	DCLK3					0	0
chr3	37018103	37018345	H3K9me2	chr3	37018234	37018248	4	Intergenic	Intergenic	16571	EPM2AIP1					0	0
chr3	37706784	37707032	H3K9me1	chr3	37706908	37706921	5	intron (NM_002207, intron 17 of 27)	intron (NM_002207, intron 17 of 27)	-196761	CTDSPL					0	0
chr3	37960203	37960490	H3K9me1	chr3	37960324	37960338	3	intron (NM_001008392, intron 1 of 7)	intron (NM_001008392, intron 1 of 7)	-50548	MIR26A1					0	0
chr3	38308077	38308331	H3K9me2	chr3	38308247	38308260	5	intron (NM_004256, intron 1 of 9)	intron (NM_004256, intron 1 of 9)	906	SLC22A13					0	0
chr3	38869437	38869763	H3K9me1	chr3	38869438	38869451	5	Intergenic	MIR3|SINE|MIR	-34099	SCN10A					0	0
chr3	39255078	39255307	H3K9me1	chr3	39255215	39255228	5	Intergenic	MER77B|LTR|ERVL	-21108	XIRP1					0	0
chr3	39476644	39476856	H3K9me2	chr3	39476634	39476648	3	Intergenic	Intergenic	24205	SNORA62					0	0
chr3	39693783	39694047	H3K9me2	chr3	39693899	39693912	5	Intergenic	Intergenic	150358	MOBP					0	0
chr3	40791549	40791772	H3K9me1	chr3	40791554	40791567	5	Intergenic	Intergenic	225292	ZNF621					0	0
chr3	40913608	40914090	H3K9me2	chr3	40913754	40913768	4	Intergenic	Intergenic	-327093	CTNNB1					0	0
chr3	41152547	41152791	H3K9me1	chr3	41152567	41152580	5	Intergenic	LTR16A2|LTR|ERVL	-88273	CTNNB1					0	0
chr3	41498414	41498724	H3K9me1	chr3	41498447	41498460	5	intron (NM_017886, intron 33 of 36)	intron (NM_017886, intron 33 of 36)	257627	CTNNB1					0	0
chr3	41986831	41987058	H3K9me2	chr3	41986904	41986917	5	intron (NM_017886, intron 2 of 36)	LTR67B|LTR|ERVL	16715	ULK4					0	0
chr3	42585950	42586191	H3K9me1	chr3	42586165	42586179	4	Intergenic	Intergenic	37449	SEC22C					0	0
chr3	42946955	42947160	H3K9me2	chr3	42947099	42947112	5	promoter-TSS (NM_207404)	promoter-TSS (NM_207404)	-344	ZNF662					0	0
chr3	43180023	43180248	H3K9me1	chr3	43180073	43180086	5	Intergenic	L1M4|LINE|L1	-32561	POMGNT2					0	0
chr3	43965674	43965916	H3K9me2	chr3	43965804	43965817	5	Intergenic	Intergenic	-189909	MIR138-1					0	0
chr3	44693834	44694093	H3K9me2	chr3	44693961	44693975	3	intron (NM_003420, intron 2 of 3)	intron (NM_003420, intron 2 of 3)	3731	ZNF35					0	0
chr3	46480480	46480795	H3K9me1	chr3	46480489	46480502	5	intron (NM_002343, intron 15 of 16)	intron (NM_002343, intron 15 of 16)	24523	LTF					0	0
chr3	46914822	46915162	H3K9me1	chr3	46915153	46915167	3	Intergenic	Intergenic	-4244	PTH1R					0	0
chr3	48249784	48250054	H3K9me2	chr3	48250051	48250064	5	Intergenic	Intergenic	11865	MIR4443					0	0
chr3	48335342	48335543	H3K9me1	chr3	48335486	48335499	5	TTS (NM_005793)	TTS (NM_005793)	7405	NME6					0	0
chr3	48344379	48344772	H3K9me1	chr3	48344576	48344589	5	Intergenic	Intergenic	-1728	NME6					0	0
chr3	48347929	48348177	H3K9me2	chr3	48348031	48348044	5	TTS (NM_001080525)	TTS (NM_001080525)	-5205	NME6					0	0
chr3	48609549	48609800	H3K9me2	chr3	48609776	48609789	5	intron (NM_000094, intron 89 of 117)	intron (NM_000094, intron 89 of 117)	6735	MIR711					0	0
chr3	50131855	50132168	H3K9me1	chr3	50131892	50131906	3	intron (NR_036627, intron 4 of 23)	AluJo|SINE|Alu	5671	RBM5					0	0
chr3	50147575	50147942	H3K9me1	chr3	50147795	50147808	5	intron (NR_036627, intron 14 of 23)	intron (NR_036627, intron 14 of 23)	-9338	RBM5-AS1					0	0
chr3	51095018	51095317	H3K9me1	chr3	51095115	51095128	5	intron (NM_004947, intron 5 of 52)	intron (NM_004947, intron 5 of 52)	-327524	MANF					0	0
chr3	53556991	53557210	H3K9me2	chr3	53557026	53557039	5	intron (NM_001128839, intron 3 of 45)	intron (NM_001128839, intron 3 of 45)	28025	CACNA1D					0	0
chr3	54572320	54572583	H3K9me2	chr3	54572381	54572394	5	intron (NM_018398, intron 5 of 37)	intron (NM_018398, intron 5 of 37)	101432	ESRG					0	0
chr3	54766241	54766498	H3K9me1	chr3	54766280	54766294	3	intron (NM_018398, intron 11 of 37)	intron (NM_018398, intron 11 of 37)	-92486	ESRG					0	0
chr3	57026452	57026714	H3K9me2	chr3	57026556	57026569	5	intron (NM_001128615, intron 2 of 12)	intron (NM_001128615, intron 2 of 12)	52515	ARHGEF3-AS1					0	0
chr3	57079358	57079593	H3K9me2	chr3	57079445	57079459	4	intron (NM_001128615, intron 1 of 12)	intron (NM_001128615, intron 1 of 12)	-14993	SPATA12					0	0
chr3	57925843	57926084	H3K9me1	chr3	57925882	57925895	5	Intergenic	MER102b|DNA|hAT-Charlie	-68163	FLNB					0	0
chr3	58085534	58085799	H3K9me1	chr3	58085526	58085539	5	intron (NM_001164319, intron 8 of 44)	intron (NM_001164319, intron 8 of 44)	91540	FLNB					0	0
chr3	58230207	58230435	H3K9me1	chr3	58230286	58230299	5	intron (NM_020676, intron 1 of 8)	AluJr|SINE|Alu	7062	ABHD6					0	0
chr3	61921714	61922069	H3K9me2	chr3	61921795	61921808	5	intron (NM_002841, intron 2 of 29)	MLT1A1|LTR|ERVL-MaLR	374649	PTPRG					0	0
chr3	62261138	62261587	H3K9me1	chr3	62261190	62261203	5	intron (NM_002841, intron 23 of 29)	AluJr4|SINE|Alu	43259	PTPRG-AS1					0	0
chr3	62821606	62821912	H3K9me1	chr3	62821899	62821912	5	intron (NM_003716, intron 1 of 29)	MER5B|DNA|hAT-Charlie	39305	CADPS					0	0
chr3	64098736	64098980	H3K9me2	chr3	64098738	64098752	4	intron (NM_198859, intron 7 of 7)	L1PA13|LINE|L1	9712	PRICKLE2-AS2					0	0
chr3	64451646	64451869	H3K9me2	chr3	64451780	64451794	4	Intergenic	Intergenic	-95264	RP11-14D22.5					0	0
chr3	64533739	64534097	H3K9me2	chr3	64533914	64533927	5	intron (NM_182920, intron 31 of 39)	intron (NM_182920, intron 31 of 39)	-13104	RP11-14D22.5					0	0
chr3	66308434	66308663	H3K9me1	chr3	66308661	66308674	5	intron (NR_028475, intron 2 of 9)	intron (NR_028475, intron 2 of 9)	37381	SLC25A26					0	0
chr3	66656598	66656925	H3K9me1	chr3	66656793	66656806	5	Intergenic	MLT1K|LTR|ERVL-MaLR	-105917	LRIG1					0	0
chr3	67442270	67442661	H3K9me2	chr3	67442273	67442286	5	intron (NM_003848, intron 10 of 10)	intron (NM_003848, intron 10 of 10)	166578	MIR4272					0	0
chr3	69389613	69389852	H3K9me2	chr3	69389701	69389714	5	intron (NM_015123, intron 1 of 22)	MIR|SINE|MIR	45697	FRMD4B					0	0
chr3	71104281	71104591	H3K9me2	chr3	71104406	71104419	5	intron (NM_001244815, intron 2 of 15)	intron (NM_001244815, intron 2 of 15)	9638	FOXP1		0.554696		0.00303228	0	1
chr3	71165418	71165713	H3K9me1	chr3	71165553	71165566	5	intron (NM_001244808, intron 6 of 20)	intron (NM_001244808, intron 6 of 20)	14526	FOXP1		0.554696		0.00303228	0	1
chr3	72679092	72679317	H3K9me2	chr3	72679133	72679147	4	Intergenic	MLT1H|LTR|ERVL-MaLR	-183431	RYBP					0	0
chr3	73498990	73499253	H3K9me1	chr3	73498996	73499010	2	intron (NM_015009, intron 3 of 9)	intron (NM_015009, intron 3 of 9)	174950	PDZRN3					0	0
chr3	73529599	73529859	H3K9me1	chr3	73529670	73529683	5	intron (NM_015009, intron 3 of 9)	intron (NM_015009, intron 3 of 9)	144343	PDZRN3					0	0
chr3	73613367	73613613	H3K9me2	chr3	73613434	73613447	5	intron (NM_015009, intron 3 of 9)	intron (NM_015009, intron 3 of 9)	60582	PDZRN3					0	0
chr3	75695812	75696757	H3K9me1	chr3	75696012	75696025	5	Intergenic	LTR43|LTR|ERV1	16371	MIR1324					0	0
chr3	75798890	75799236	H3K9me1	chr3	75798948	75798961	5	intron (NM_001128223, intron 2 of 4)	CER|Satellite|Satellite	11632	MIR4273					0	0
chr3	75799752	75799970	H3K9me2	chr3	75799763	75799776	5	intron (NM_001128223, intron 2 of 4)	CER|Satellite|Satellite	12430	MIR4273					0	0
chr3	75800571	75800939	H3K9me2	chr3	75800625	75800638	5	intron (NM_001128223, intron 2 of 4)	CER|Satellite|Satellite	13324	MIR4273					0	0
chr3	78075290	78075547	H3K9me2	chr3	78075349	78075362	5	Intergenic	Intergenic	928256	ROBO2					0	0
chr3	84806248	84806511	H3K9me1	chr3	84806468	84806481	5	intron (NR_033860, intron 10 of 20)	MER52A|LTR|ERV1	112346	LINC00971					0	0
chr3	86985131	86985427	H3K9me2	chr3	86985273	86985286	5	Intergenic	THE1B|LTR|ERVL-MaLR	54978	VGLL3					0	0
chr3	87930537	87930734	H3K9me1	chr3	87930674	87930687	5	Intergenic	L1PA6|LINE|L1	-101090	HTR1F					0	0
chr3	95240829	95241057	H3K9me1	chr3	95240839	95240852	5	Intergenic	Intergenic	161094	MTHFD2P1					0	0
chr3	98159840	98160083	H3K9me2	chr3	98159887	98159901	3	Intergenic	Intergenic	-28459	OR5K1					0	0
chr3	99439831	99440190	H3K9me1	chr3	99440163	99440176	5	intron (NM_001850, intron 2 of 4)	intron (NM_001850, intron 2 of 4)	82571	COL8A1					0	0
chr3	101151064	101151333	H3K9me2	chr3	101151220	101151233	5	intron (NM_020654, intron 4 of 23)	L1MA1|LINE|L1	80886	SENP7					0	0
chr3	101981885	101982168	H3K9me2	chr3	101981944	101981957	5	Intergenic	L2a|LINE|L2	-171832	ZPLD1		0.423602		0.00845965	0	1
chr3	102451161	102451385	H3K9me1	chr3	102451370	102451383	5	Intergenic	MER41B|LTR|ERV1	297414	ZPLD1		0.423602		0.00845965	0	1
chr3	107718404	107718675	H3K9me2	chr3	107718459	107718472	5	Intergenic	LTR39|LTR|ERV1	91395	CD47		-0.733228		0.000298731	0	-1
chr3	108670941	108671272	H3K9me1	chr3	108671261	108671275	4	intron (NM_005459, intron 1 of 3)	intron (NM_005459, intron 1 of 3)	1570	GUCA1C					0	0
chr3	111058619	111058819	H3K9me2	chr3	111058788	111058802	4	Intergenic	Intergenic	-202207	CD96					0	0
chr3	111246942	111247163	H3K9me2	chr3	111247008	111247021	5	Intergenic	HERVK11-int|LTR|ERVK	-13873	CD96					0	0
chr3	113560495	113560835	H3K9me1	chr3	113560747	113560761	4	intron (NM_017577, intron 1 of 17)	AluJr4|SINE|Alu	2984	GRAMD1C		-0.401288		0.00598854	0	-1
chr3	114386965	114387247	H3K9me1	chr3	114387166	114387179	5	intron (NM_015642, intron 5 of 9)	MIR|SINE|MIR	-43314	ZBTB20		0.708899		0.00401532	0	1
chr3	114417341	114417595	H3K9me1	chr3	114417418	114417431	5	intron (NM_015642, intron 4 of 9)	intron (NM_015642, intron 4 of 9)	44904	MIR4796					0	0
chr3	114703683	114703951	H3K9me2	chr3	114703773	114703787	3	intron (NM_015642, intron 1 of 9)	L2a|LINE|L2	86444	ZBTB20		0.708899		0.00401532	0	1
chr3	118838402	118838658	H3K9me2	chr3	118838498	118838511	5	intron (NM_152538, intron 1 of 8)	intron (NM_152538, intron 1 of 8)	26368	IGSF11					0	0
chr3	119028070	119028289	H3K9me2	chr3	119028093	119028107	3	intron (NM_020754, intron 1 of 11)	intron (NM_020754, intron 1 of 11)	14960	ARHGAP31					0	0
chr3	119100058	119100310	H3K9me2	chr3	119100049	119100062	5	intron (NM_020754, intron 4 of 11)	intron (NM_020754, intron 4 of 11)	82345	TMEM39A		-0.443159		0.00765511	0	-1
chr3	119297150	119297408	H3K9me1	chr3	119297304	119297317	5	Intergenic	MER34D|LTR|ERV1	-1244	ADPRH					0	0
chr3	119347944	119348203	H3K9me1	chr3	119347940	119347954	2	intron (NM_001206961, intron 9 of 9)	intron (NM_001206961, intron 9 of 9)	31330	POPDC2					0	0
chr3	120372652	120372949	H3K9me1	chr3	120372703	120372716	5	intron (NM_000187, intron 4 of 13)	MER20|DNA|hAT-Charlie	28617	HGD					0	0
chr3	120377715	120377991	H3K9me2	chr3	120377774	120377788	3	intron (NM_000187, intron 4 of 13)	MSTA-int|LTR|ERVL-MaLR	23565	HGD					0	0
chr3	121816628	121816894	H3K9me2	chr3	121816678	121816692	3	intron (NM_001206924, intron 2 of 5)	MER76|LTR|ERVL	20065	CD86					0	0
chr3	122919747	122919988	H3K9me1	chr3	122919975	122919989	3	promoter-TSS (NM_012430)	promoter-TSS (NM_012430)	-906	SEC22A					0	0
chr3	123241955	123242226	H3K9me1	chr3	123241964	123241977	5	intron (NM_198402, intron 4 of 6)	intron (NM_198402, intron 4 of 6)	61833	PTPLB		-0.55517		0.00156501	0	-1
chr3	123454864	123455114	H3K9me2	chr3	123454911	123454925	4	intron (NM_053025, intron 8 of 33)	intron (NM_053025, intron 8 of 33)	-115459	MYLK					0	0
chr3	124182849	124183168	H3K9me2	chr3	124183080	124183093	5	intron (NM_001024660, intron 25 of 59)	intron (NM_001024660, intron 25 of 59)	89830	MIR6083					0	0
chr3	124367349	124367646	H3K9me2	chr3	124367522	124367535	5	intron (NM_001024660, intron 37 of 59)	intron (NM_001024660, intron 37 of 59)	63992	KALRN					0	0
chr3	126164565	126164781	H3K9me2	chr3	126164641	126164655	3	intron (NR_104249, intron 6 of 8)	intron (NR_104249, intron 6 of 8)	30089	ZXDC					0	0
chr3	127318390	127318632	H3K9me2	chr3	127318506	127318520	4	intron (NM_004526, intron 2 of 15)	intron (NM_004526, intron 2 of 15)	1311	MCM2		-0.444649		0.00565352	0	-1
chr3	127523915	127524144	H3K9me1	chr3	127524033	127524047	3	intron (NM_001003794, intron 2 of 7)	CR1_Mam|LINE|CR1	17695	MGLL					0	0
chr3	128827169	128827410	H3K9me1	chr3	128827360	128827373	5	intron (NM_001204890, intron 11 of 12)	L2c|LINE|L2	13357	RAB43					0	0
chr3	129268550	129268814	H3K9me1	chr3	129268595	129268609	4	intron (NM_153833, intron 3 of 4)	AluSz|SINE|Alu	6625	H1FOO					0	0
chr3	132274760	132275009	H3K9me2	chr3	132274748	132274761	5	Intergenic	L2a|LINE|L2	-41196	ACKR4					0	0
chr3	133213314	133213625	H3K9me2	chr3	133213609	133213622	5	Intergenic	MLT1C|LTR|ERVL-MaLR	-78964	CDV3					0	0
chr3	133259669	133259897	H3K9me1	chr3	133259707	133259720	5	Intergenic	MLT1G1|LTR|ERVL-MaLR	-32651	CDV3					0	0
chr3	134309609	134309876	H3K9me2	chr3	134309767	134309780	5	Intergenic	HAL1|LINE|L1	60121	KY					0	0
chr3	134524123	134524346	H3K9me2	chr3	134524233	134524246	5	intron (NM_004441, intron 1 of 15)	intron (NM_004441, intron 1 of 15)	10136	EPHB1					0	0
chr3	134595947	134596450	H3K9me1	chr3	134595998	134596012	4	intron (NM_004441, intron 1 of 15)	intron (NM_004441, intron 1 of 15)	82100	EPHB1					0	0
chr3	137520463	137520834	H3K9me1	chr3	137520734	137520747	5	Intergenic	LTR33|LTR|ERVL	29896	RP11-2A4.3					0	0
chr3	139547894	139548137	H3K9me2	chr3	139548006	139548019	5	Intergenic	Intergenic	-106011	CLSTN2					0	0
chr3	139584681	139584930	H3K9me1	chr3	139584830	139584843	5	Intergenic	Intergenic	-69221	CLSTN2					0	0
chr3	140278744	140278997	H3K9me1	chr3	140278798	140278811	5	intron (NM_022131, intron 12 of 16)	intron (NM_022131, intron 12 of 16)	-51240	CLSTN2-AS1					0	0
chr3	140467598	140468039	H3K9me1	chr3	140467637	140467650	5	Intergenic	Intergenic	70953	TRIM42					0	0
chr3	142832066	142832427	H3K9me1	chr3	142832332	142832345	5	Intergenic	Intergenic	-6371	CHST2					0	0
chr3	148896844	148897142	H3K9me2	chr3	148896841	148896854	5	intron (NR_046371, intron 14 of 17)	intron (NR_046371, intron 14 of 17)	42839	CP		1.11583		7.24293e-05	0	1
chr3	148959592	148959870	H3K9me2	chr3	148959722	148959736	4	Intergenic	FLAM_C|SINE|Alu	-19899	CP		1.11583		7.24293e-05	0	1
chr3	149781020	149781281	H3K9me2	chr3	149781147	149781160	5	Intergenic	MIRc|SINE|MIR	92085	LOC646903					0	0
chr3	150957831	150958033	H3K9me1	chr3	150957914	150957927	5	intron (NM_014879, intron 1 of 2)	intron (NM_014879, intron 1 of 2)	9066	P2RY14					0	0
chr3	155275466	155275735	H3K9me2	chr3	155275727	155275740	5	intron (NM_001130960, intron 7 of 22)	intron (NM_001130960, intron 7 of 22)	118504	PLCH1					0	0
chr3	155854178	155854591	H3K9me2	chr3	155854268	155854282	3	intron (NM_172160, intron 1 of 13)	intron (NM_172160, intron 1 of 13)	-6366	KCNAB1					0	0
chr3	158867631	158867946	H3K9me2	chr3	158867937	158867950	5	intron (NM_001042705, intron 1 of 4)	L2b|LINE|L2	80748	IQCJ					0	0
chr3	158876114	158876435	H3K9me2	chr3	158876120	158876134	3	intron (NM_001042705, intron 1 of 4)	intron (NM_001042705, intron 1 of 4)	89234	IQCJ					0	0
chr3	160010429	160010648	H3K9me2	chr3	160010582	160010596	3	intron (NM_020800, intron 12 of 19)	MER21-int|LTR|ERVL	67116	C3orf80		-0.549499		0.00248589	0	-1
chr3	161522608	161522849	H3K9me2	chr3	161522735	161522749	4	Intergenic	MLT1A0|LTR|ERVL-MaLR	308133	OTOL1					0	0
chr3	168125283	168125617	H3K9me2	chr3	168125304	168125317	5	intron (NR_021485, intron 3 of 15)	intron (NR_021485, intron 3 of 15)	-144192	MIR551B					0	0
chr3	172977425	172977744	H3K9me1	chr3	172977722	172977736	3	Intergenic	Intergenic	-118527	SPATA16					0	0
chr3	173330410	173330701	H3K9me2	chr3	173330637	173330651	3	intron (NM_014932, intron 3 of 6)	MLT1B|LTR|ERVL-MaLR	214318	NLGN1		-0.614317		0.000552981	0	-1
chr3	173362337	173362629	H3K9me2	chr3	173362523	173362536	5	intron (NM_014932, intron 3 of 6)	intron (NM_014932, intron 3 of 6)	246245	NLGN1		-0.614317		0.000552981	0	-1
chr3	176535261	176535522	H3K9me2	chr3	176535336	176535350	3	Intergenic	Intergenic	-182072	RP11-71G7.1					0	0
chr3	177265874	177266161	H3K9me1	chr3	177266105	177266119	4	intron (NR_047568, intron 2 of 3)	intron (NR_047568, intron 2 of 3)	106309	LINC00578					0	0
chr3	182861782	182862036	H3K9me2	chr3	182861935	182861949	3	intron (NM_014398, intron 3 of 5)	intron (NM_014398, intron 3 of 5)	18758	LAMP3		-0.536828		0.00643165	0	-1
chr3	183111839	183112124	H3K9me2	chr3	183111863	183111876	5	intron (NM_015078, intron 1 of 29)	intron (NM_015078, intron 1 of 29)	34075	MCF2L2					0	0
chr3	184250485	184250770	H3K9me1	chr3	184250594	184250608	3	Intergenic	MLT1J-int|LTR|ERVL-MaLR	-28959	EPHB3					0	0
chr3	184331222	184331511	H3K9me1	chr3	184331390	184331404	3	Intergenic	L2c|LINE|L2	51780	EPHB3					0	0
chr3	185609032	185609501	H3K9me1	chr3	185609116	185609129	5	Intergenic	Intergenic	46657	TRA2B					0	0
chr3	186026088	186026405	H3K9me2	chr3	186026338	186026351	5	intron (NM_001080745, intron 2 of 23)	intron (NM_001080745, intron 2 of 23)	53776	DGKG		-1.10526		0.00337351	0	-1
chr3	186163464	186163798	H3K9me2	chr3	186163476	186163490	4	Intergenic	Intergenic	47819	RP11-48F14.1					0	0
chr3	186353646	186353873	H3K9me1	chr3	186353689	186353702	5	Intergenic	Intergenic	-4389	FETUB					0	0
chr3	186414199	186414493	H3K9me1	chr3	186414383	186414396	5	Intergenic	MER39|LTR|ERV1	-20752	KNG1					0	0
chr3	186933514	186933846	H3K9me1	chr3	186933552	186933565	5	TTS (NM_001879)	TTS (NM_001879)	-8263	RP11-208N14.4					0	0
chr3	187202699	187202974	H3K9me1	chr3	187202850	187202864	3	Intergenic	Intergenic	116669	RTP4					0	0
chr3	187811048	187811429	H3K9me2	chr3	187811205	187811218	5	Intergenic	Intergenic	-60424	LPP					0	0
chr3	189521912	189522281	H3K9me1	chr3	189522234	189522248	3	intron (NM_001114982, intron 1 of 8)	intron (NM_001114982, intron 1 of 8)	14648	TP63					0	0
chr3	192381133	192381381	H3K9me1	chr3	192381225	192381238	5	intron (NM_004113, intron 2 of 5)	intron (NM_004113, intron 2 of 5)	64131	FGF12					0	0
chr3	193584082	193584344	H3K9me2	chr3	193584251	193584264	5	Intergenic	Intergenic	127814	DPPA2P3					0	0
chr3	194218702	194218955	H3K9me2	chr3	194218717	194218731	4	Intergenic	Intergenic	10960	LINC00884					0	0
chr3	194232961	194233230	H3K9me1	chr3	194233170	194233184	4	Intergenic	AluJr|SINE|Alu	25227	LINC00884					0	0
chr3	195401552	195401858	H3K9me1	chr3	195401752	195401765	5	intron (NR_003265, intron 10 of 14)	intron (NR_003265, intron 10 of 14)	16795	SDHAP2					0	0
chr3	195435011	195435468	H3K9me2	chr3	195435113	195435127	3	Intergenic	L3b|LINE|CR1	8968	MIR570					0	0
chr3	195441474	195441925	H3K9me2	chr3	195441820	195441834	3	Intergenic	LTR16E2|LTR|ERVL	-6053	MUC20					0	0
chr3	195830326	195830480	H3K9me1	chr3	195830373	195830386	5	Intergenic	Intergenic	-21371	TFRC					0	0
chr3	197486534	197486897	H3K9me2	chr3	197486601	197486614	5	intron (NR_027840, intron 2 of 8)	intron (NR_027840, intron 2 of 8)	9455	FYTTD1					0	0
chr4	27221	27536	H3K9me2	chr4	27282	27296	4	Intergenic	Intergenic	-25800	ZNF595					0	0
chr4	170775	171015	H3K9me1	chr4	170832	170845	5	Intergenic	Intergenic	-35494	ZNF876P					0	0
chr4	553836	554084	H3K9me2	chr4	553862	553876	4	Intergenic	Intergenic	60971	PIGG					0	0
chr4	1909663	1909924	H3K9me1	chr4	1909889	1909902	5	intron (NM_133334, intron 2 of 8)	intron (NM_133334, intron 2 of 8)	7441	WHSC1					0	0
chr4	2228737	2229036	H3K9me1	chr4	2228834	2228847	5	intron (NM_181808, intron 1 of 23)	MLT1F2|LTR|ERVL-MaLR	2071	POLN					0	0
chr4	10532168	10532489	H3K9me2	chr4	10532202	10532216	3	intron (NM_052964, intron 12 of 18)	intron (NM_052964, intron 12 of 18)	-73297	ZNF518B					0	0
chr4	14448071	14448261	H3K9me2	chr4	14448142	14448155	5	Intergenic	Intergenic	334574	LINC01085					0	0
chr4	17926591	17926758	H3K9me2	chr4	17926662	17926676	3	intron (NM_153686, intron 4 of 6)	HERVL-int|LTR|ERVL	96808	LCORL		0.467903		0.00332589	0	1
chr4	20291505	20291872	H3K9me1	chr4	20291665	20291679	4	intron (NM_004787, intron 4 of 36)	L2c|LINE|L2	36502	SLIT2					0	0
chr4	24025520	24025763	H3K9me2	chr4	24025737	24025750	5	Intergenic	Intergenic	-133942	PPARGC1A					0	0
chr4	24874246	24874456	H3K9me1	chr4	24874418	24874432	3	intron (NM_001130726, intron 3 of 11)	intron (NM_001130726, intron 3 of 11)	40249	CCDC149					0	0
chr4	24904820	24905080	H3K9me2	chr4	24904813	24904826	5	intron (NM_173463, intron 1 of 12)	intron (NM_173463, intron 1 of 12)	9650	CCDC149					0	0
chr4	25351538	25351751	H3K9me1	chr4	25351672	25351685	5	intron (NM_024936, intron 7 of 12)	L2a|LINE|L2	-27203	ANAPC4					0	0
chr4	33862670	33862920	H3K9me2	chr4	33862660	33862674	4	Intergenic	L1M4b|LINE|L1	2383184	ARAP2					0	0
chr4	35712421	35712664	H3K9me1	chr4	35712596	35712610	3	Intergenic	L1PA16|LINE|L1	533436	ARAP2					0	0
chr4	37604828	37605038	H3K9me1	chr4	37604976	37604989	5	intron (NM_001085399, intron 6 of 6)	intron (NM_001085399, intron 6 of 6)	19078	C4orf19					0	0
chr4	65097701	65097951	H3K9me2	chr4	65097823	65097836	5	Intergenic	LTR25-int|LTR|ERV1	177352	TECRL					0	0
chr4	65775634	65775887	H3K9me1	chr4	65775780	65775793	5	Intergenic	THE1B|LTR|ERVL-MaLR	94457	RP11-707A18.1					0	0
chr4	66565614	66565813	H3K9me2	chr4	66565739	66565753	3	Intergenic	Intergenic	-29501	EPHA5					0	0
chr4	67462819	67463080	H3K9me1	chr4	67462924	67462938	3	Intergenic	L1MA5|LINE|L1	-926737	EPHA5					0	0
chr4	67848185	67848442	H3K9me1	chr4	67848253	67848266	5	Intergenic	L1P3|LINE|L1	562942	CENPC					0	0
chr4	68255071	68255380	H3K9me1	chr4	68255155	68255169	3	Intergenic	Intergenic	156030	CENPC					0	0
chr4	68475600	68475922	H3K9me2	chr4	68475706	68475719	5	Intergenic	MLT1G1|LTR|ERVL-MaLR	51315	STAP1					0	0
chr4	71510017	71510333	H3K9me2	chr4	71510005	71510019	3	exon (NM_031889, exon 9 of 9)	exon (NM_031889, exon 9 of 9)	15714	ENAM					0	0
chr4	78060241	78060525	H3K9me1	chr4	78060383	78060396	5	Intergenic	ERVL-E-int|LTR|ERVL	-17974	CCNG2		0.976142		0.000540706	0	1
chr4	87118863	87119154	H3K9me1	chr4	87119081	87119094	5	intron (NM_138982, intron 2 of 13)	L1ME3E|LINE|L1	-90203	MAPK10					0	0
chr4	88580920	88581186	H3K9me1	chr4	88581041	88581054	5	intron (NM_004407, intron 5 of 5)	intron (NM_004407, intron 5 of 5)	9599	DMP1					0	0
chr4	91866677	91866859	H3K9me2	chr4	91866745	91866758	5	intron (NM_001145065, intron 9 of 10)	intron (NM_001145065, intron 9 of 10)	710586	CCSER1					0	0
chr4	92490127	92490350	H3K9me2	chr4	92490175	92490188	5	intron (NM_001145065, intron 10 of 10)	L1PA14|LINE|L1	-735311	GRID2					0	0
chr4	92584527	92584730	H3K9me2	chr4	92584693	92584706	5	Intergenic	L1PB4|LINE|L1	-640921	GRID2					0	0
chr4	100323857	100324061	H3K9me1	chr4	100324046	100324059	5	Intergenic	Intergenic	32332	ADH7					0	0
chr4	100369430	100369745	H3K9me2	chr4	100369643	100369657	3	Intergenic	L1PA14|LINE|L1	-12921	ADH7					0	0
chr4	101284630	101284928	H3K9me1	chr4	101284855	101284869	3	Intergenic	MER58A|DNA|hAT-Charlie	154471	EMCN					0	0
chr4	102528169	102528449	H3K9me1	chr4	102528263	102528276	5	Intergenic	THE1B|LTR|ERVL-MaLR	-183455	BANK1					0	0
chr4	102676113	102676327	H3K9me2	chr4	102676165	102676179	3	Intergenic	Intergenic	-35544	BANK1					0	0
chr4	108936572	108936812	H3K9me1	chr4	108936766	108936779	5	intron (NM_005327, intron 3 of 7)	intron (NM_005327, intron 3 of 7)	25822	HADH					0	0
chr4	109373709	109373927	H3K9me2	chr4	109373891	109373905	3	Intergenic	Intergenic	167795	RPL34-AS1					0	0
chr4	113213199	113213382	H3K9me1	chr4	113213294	113213308	4	Intergenic	AluJb|SINE|Alu	-5208	ALPK1					0	0
chr4	119771459	119771697	H3K9me2	chr4	119771565	119771579	3	promoter-TSS (NM_001286754)	promoter-TSS (NM_001286754)	-265	SYNPO2					0	0
chr4	124476434	124476714	H3K9me1	chr4	124476611	124476624	5	Intergenic	Intergenic	-97366	LINC01091					0	0
chr4	145495396	145495599	H3K9me1	chr4	145495574	145495587	5	Intergenic	Intergenic	-71650	HHIP					0	0
chr4	146572846	146573149	H3K9me2	chr4	146572870	146572883	5	intron (NM_172250, intron 5 of 6)	MER1B|DNA|hAT-Charlie	-28358	C4orf51					0	0
chr4	147855744	147855944	H3K9me2	chr4	147855904	147855918	3	intron (NM_031956, intron 4 of 12)	L2a|LINE|L2	11190	TTC29					0	0
chr4	148434314	148434590	H3K9me2	chr4	148434459	148434473	3	intron (NM_001166055, intron 2 of 5)	intron (NM_001166055, intron 2 of 5)	32383	EDNRA					0	0
chr4	151946049	151946369	H3K9me1	chr4	151946314	151946328	4	Intergenic	AT_rich|Low_complexity|Low_complexity	-9560	LRBA					0	0
chr4	152969862	152970102	H3K9me2	chr4	152969950	152969963	5	Intergenic	Intergenic	-287807	PET112					0	0
chr4	153019381	153019776	H3K9me1	chr4	153019743	153019757	3	Intergenic	AluJr|SINE|Alu	-239228	DEAR					0	0
chr4	153880371	153880580	H3K9me1	chr4	153880442	153880455	5	intron (NM_033393, intron 3 of 10)	intron (NM_033393, intron 3 of 10)	16341	FHDC1					0	0
chr4	154495747	154495965	H3K9me1	chr4	154495943	154495957	4	intron (NM_001131007, intron 7 of 34)	AluSz|SINE|Alu	108358	KIAA0922					0	0
chr4	156192180	156192372	H3K9me1	chr4	156192227	156192241	3	Intergenic	Intergenic	62495	NPY2R					0	0
chr4	160372697	160372933	H3K9me2	chr4	160372856	160372869	5	Intergenic	L1PA11|LINE|L1	183817	RAPGEF2		0.682978		0.00257973	0	1
chr4	161677134	161677423	H3K9me2	chr4	161677159	161677173	1	Intergenic	ERV3-16A3_I-int|LTR|ERVL	1407907	FSTL5					0	0
chr4	162249176	162249400	H3K9me2	chr4	162249177	162249191	3	Intergenic	MSTA|LTR|ERVL-MaLR	835898	FSTL5					0	0
chr4	167557743	167557949	H3K9me2	chr4	167557735	167557749	2	Intergenic	L1MCa|LINE|L1	597731	SPOCK3		0.493712		0.00245921	0	1
chr4	182249636	182249884	H3K9me1	chr4	182249657	182249670	5	Intergenic	THE1C|LTR|ERVL-MaLR	-169458	LINC00290					0	0
chr4	182373506	182373731	H3K9me2	chr4	182373592	182373605	5	Intergenic	THE1C|LTR|ERVL-MaLR	-293317	LINC00290					0	0
chr4	185120505	185120882	H3K9me2	chr4	185120608	185120622	3	intron (NM_153343, intron 1 of 7)	intron (NM_153343, intron 1 of 7)	18420	ENPP6					0	0
chr4	185996204	185996499	H3K9me2	chr4	185996434	185996447	5	Intergenic	MLT1C|LTR|ERVL-MaLR	56269	HELT					0	0
chr4	186512314	186512609	H3K9me1	chr4	186512369	186512383	3	intron (NM_001270771, intron 22 of 23)	intron (NM_001270771, intron 22 of 23)	-55750	PDLIM3					0	0
chr4	188376975	188377211	H3K9me1	chr4	188377113	188377127	4	intron (NR_038931, intron 1 of 4)	intron (NR_038931, intron 1 of 4)	49674	RP11-138B4.1					0	0
chr4	190474265	190474921	H3K9me2	chr4	190474683	190474696	5	Intergenic	LTR33A_|LTR|ERVL	-387381	FRG1					0	0
chr4	190500284	190500929	H3K9me2	chr4	190500826	190500839	5	Intergenic	MIRb|SINE|MIR	-361367	FRG1					0	0
chr4	190547796	190548173	H3K9me1	chr4	190547910	190547923	5	Intergenic	Intergenic	-313989	FRG1					0	0
chr4	190574786	190575433	H3K9me2	chr4	190575214	190575228	3	Intergenic	Intergenic	-286864	FRG1					0	0
chr4	190625997	190626754	H3K9me2	chr4	190626326	190626339	5	Intergenic	Intergenic	-235598	FRG1					0	0
chr4	190632759	190633418	H3K9me1	chr4	190632982	190632995	5	Intergenic	Intergenic	-228885	FRG1					0	0
chr5	4307349	4307685	H3K9me1	chr5	4307645	4307659	3	Intergenic	Intergenic	-466077	LOC101929153					0	0
chr5	5971857	5972143	H3K9me2	chr5	5972046	5972060	3	Intergenic	MLT2B4|LTR|ERVL	365405	FLJ33360					0	0
chr5	9966025	9966274	H3K9me2	chr5	9966176	9966189	5	Intergenic	MLT1C|LTR|ERVL-MaLR	-62214	LOC285692					0	0
chr5	11525236	11525489	H3K9me1	chr5	11525354	11525368	3	intron (NM_001332, intron 3 of 21)	intron (NM_001332, intron 3 of 21)	63666	CTNND2		0.441968		0.00520305	0	1
chr5	14881764	14881999	H3K9me1	chr5	14881956	14881969	5	Intergenic	Intergenic	-9995	ANKH					0	0
chr5	15847401	15847647	H3K9me1	chr5	15847490	15847503	5	intron (NM_001278317, intron 2 of 3)	THE1C|LTR|ERVL-MaLR	-232413	CTD-2350J17.1					0	0
chr5	18214731	18215015	H3K9me1	chr5	18214817	18214830	5	Intergenic	THE1C|LTR|ERVL-MaLR	-827454	LOC401177					0	0
chr5	26361542	26361789	H3K9me2	chr5	26361607	26361620	5	Intergenic	L1PA10|LINE|L1	677023	CDH9					0	0
chr5	32785772	32786065	H3K9me1	chr5	32785839	32785852	5	intron (NM_000908, intron 7 of 7)	intron (NM_000908, intron 7 of 7)	74481	NPR3		-0.745497		0.00258642	0	-1
chr5	36400739	36400987	H3K9me2	chr5	36400904	36400917	5	Intergenic	L2c|LINE|L2	-98852	RANBP3L					0	0
chr5	37847980	37848231	H3K9me2	chr5	37848161	37848174	5	intron (NR_103441, intron 1 of 3)	MLT1H|LTR|ERVL-MaLR	7566	GDNF-AS1					0	0
chr5	38004229	38004525	H3K9me2	chr5	38004339	38004352	5	Intergenic	Intergenic	130850	GDNF-AS1					0	0
chr5	38396777	38397045	H3K9me1	chr5	38396971	38396985	3	intron (NM_152403, intron 6 of 21)	intron (NM_152403, intron 6 of 21)	6662	EGFLAM-AS2					0	0
chr5	39958694	39958926	H3K9me2	chr5	39958830	39958843	5	Intergenic	Intergenic	-93583	LINC00603					0	0
chr5	40657449	40657700	H3K9me2	chr5	40657514	40657527	5	Intergenic	L1PB3|LINE|L1	-22457	PTGER4		-1.00101		0.0019177	0	-1
chr5	45799937	45800141	H3K9me2	chr5	45799965	45799979	3	Intergenic	MER52-int|LTR|ERV1	-103819	HCN1		0.721183		0.00227529	0	1
chr5	50191090	50191390	H3K9me2	chr5	50191103	50191116	5	Intergenic	MLT1A|LTR|ERVL-MaLR	74781	LOC100287592					0	0
chr5	52251876	52252118	H3K9me1	chr5	52252078	52252092	4	Intergenic	Intergenic	-33159	ITGA2					0	0
chr5	55972367	55972594	H3K9me2	chr5	55972357	55972370	5	Intergenic	Intergenic	-70422	LOC101928448					0	0
chr5	56712251	56712479	H3K9me1	chr5	56712294	56712308	3	Intergenic	Intergenic	66271	ACTBL2					0	0
chr5	57302827	57303103	H3K9me1	chr5	57302911	57302925	4	Intergenic	AluSx1|SINE|Alu	-107976	RP11-478P10.1					0	0
chr5	58947805	58948091	H3K9me2	chr5	58947915	58947929	3	intron (NM_001165899, intron 3 of 16)	LTR16A|LTR|ERVL	-65624	PDE4D					0	0
chr5	60187531	60187779	H3K9me1	chr5	60187608	60187621	5	intron (NM_000082, intron 9 of 11)	intron (NM_000082, intron 9 of 11)	-47554	ELOVL7					0	0
chr5	66272385	66272583	H3K9me1	chr5	66272421	66272435	3	intron (NM_015183, intron 3 of 27)	intron (NM_015183, intron 3 of 27)	147880	MAST4					0	0
chr5	67453048	67453314	H3K9me1	chr5	67453175	67453188	5	Intergenic	MER20|DNA|hAT-Charlie	-32523	LOC102467655					0	0
chr5	68781572	68781863	H3K9me1	chr5	68781695	68781708	5	Intergenic	L2a|LINE|L2	-6401	OCLN		0.569016		0.00120557	0	1
chr5	71871948	71872129	H3K9me2	chr5	71872042	71872056	3	intron (NR_105007, intron 1 of 2)	L2|LINE|L2	19135	LOC102503427					0	0
chr5	73065952	73066235	H3K9me2	chr5	73066192	73066206	4	intron (NM_001080479, intron 4 of 36)	intron (NM_001080479, intron 4 of 36)	-43249	ARHGEF28					0	0
chr5	75289390	75289639	H3K9me1	chr5	75289385	75289398	5	Intergenic	Intergenic	-89790	SV2C					0	0
chr5	77278904	77279147	H3K9me1	chr5	77279030	77279043	5	Intergenic	L1PA13|LINE|L1	24955	LOC101929154					0	0
chr5	77569138	77569319	H3K9me1	chr5	77569294	77569307	5	intron (NM_003664, intron 1 of 26)	L1MEg|LINE|L1	21350	AP3B1					0	0
chr5	82336279	82336620	H3K9me1	chr5	82336507	82336521	3	Intergenic	Intergenic	23706	SCARNA18					0	0
chr5	83574507	83574757	H3K9me1	chr5	83574689	83574702	5	intron (NM_001278642, intron 1 of 9)	intron (NM_001278642, intron 1 of 9)	106053	EDIL3		1.22079		0.000147051	0	1
chr5	84585182	84585391	H3K9me2	chr5	84585296	84585309	5	Intergenic	MSTA|LTR|ERVL-MaLR	-904602	EDIL3		1.22079		0.000147051	0	1
chr5	92636271	92636518	H3K9me1	chr5	92636270	92636284	3	Intergenic	Intergenic	270104	NR2F1-AS1					0	0
chr5	93199011	93199272	H3K9me1	chr5	93199178	93199192	4	intron (NM_001163417, intron 6 of 9)	AluJr|SINE|Alu	-121833	POU5F2					0	0
chr5	93509438	93509660	H3K9me2	chr5	93509539	93509552	5	intron (NM_001145678, intron 20 of 20)	intron (NM_001145678, intron 20 of 20)	-62145	FAM172A					0	0
chr5	97795207	97795429	H3K9me2	chr5	97795283	97795297	3	Intergenic	MIR|SINE|MIR	-309681	RGMB					0	0
chr5	99559377	99559616	H3K9me1	chr5	99559452	99559465	5	Intergenic	L2a|LINE|L2	164461	LOC100133050					0	0
chr5	104382201	104382451	H3K9me1	chr5	104382418	104382432	4	Intergenic	AluSx3|SINE|Alu	-52849	RAB9BP1					0	0
chr5	112782230	112782566	H3K9me2	chr5	112782414	112782427	5	intron (NM_001085377, intron 1 of 18)	L1PA16|LINE|L1	-11670	TSSK1B					0	0
chr5	114652254	114652475	H3K9me2	chr5	114652337	114652350	5	Intergenic	MLT1J1|LTR|ERVL-MaLR	-19907	CCDC112					0	0
chr5	115053759	115054127	H3K9me1	chr5	115053926	115053939	5	Intergenic	Intergenic	-45594	LOC102467217					0	0
chr5	115301239	115301558	H3K9me2	chr5	115301368	115301381	5	intron (NM_173800, intron 1 of 19)	THE1D|LTR|ERVL-MaLR	3248	AQPEP					0	0
chr5	117149823	117150149	H3K9me2	chr5	117150070	117150083	5	intron (NR_104997, intron 1 of 2)	MLT1E2|LTR|ERVL-MaLR	83930	LOC102467224					0	0
chr5	117564268	117564491	H3K9me2	chr5	117564345	117564358	5	intron (NR_104997, intron 2 of 2)	intron (NR_104997, intron 2 of 2)	-53889	LOC100505811					0	0
chr5	118034523	118034782	H3K9me1	chr5	118034728	118034742	3	Intergenic	Intergenic	102770	LOC102467225					0	0
chr5	127828668	127828905	H3K9me1	chr5	127828808	127828821	5	intron (NM_001999, intron 5 of 64)	L2c|LINE|L2	44948	FBN2					0	0
chr5	130793784	130794002	H3K9me1	chr5	130793949	130793962	5	intron (NM_001164389, intron 19 of 24)	THE1D|LTR|ERVL-MaLR	177036	RAPGEF6					0	0
chr5	130946642	130946905	H3K9me2	chr5	130946720	130946733	5	intron (NM_001164390, intron 1 of 17)	LTR16B2|LTR|ERVL	24155	RAPGEF6					0	0
chr5	131322083	131322296	H3K9me2	chr5	131322099	131322112	5	intron (NM_001205251, intron 8 of 19)	intron (NM_001205251, intron 8 of 19)	25165	ACSL6					0	0
chr5	132054373	132054631	H3K9me1	chr5	132054524	132054538	4	intron (NM_007054, intron 5 of 16)	AluSx|SINE|Alu	18763	KIF3A					0	0
chr5	132209352	132209626	H3K9me1	chr5	132209537	132209550	5	intron (NM_052971, intron 1 of 2)	intron (NM_052971, intron 1 of 2)	131	LEAP2					0	0
chr5	133089078	133089339	H3K9me2	chr5	133089084	133089097	5	Intergenic	Intergenic	-140986	FSTL4					0	0
chr5	141398152	141398490	H3K9me2	chr5	141398288	141398301	5	Intergenic	MIR|SINE|MIR	-5701	GNPDA1					0	0
chr5	142120781	142120996	H3K9me2	chr5	142120800	142120813	5	Intergenic	Intergenic	-29403	ARHGAP26					0	0
chr5	145321908	145322137	H3K9me1	chr5	145321943	145321956	5	intron (NM_152550, intron 2 of 9)	intron (NM_152550, intron 2 of 9)	5897	SH3RF2					0	0
chr5	148796851	148797105	H3K9me1	chr5	148797056	148797069	5	intron (NR_105060, intron 1 of 4)	C-rich|Low_complexity|Low_complexity	10538	MIR143HG					0	0
chr5	150367090	150367481	H3K9me1	chr5	150367297	150367310	5	Intergenic	LTR46-int|LTR|ERV1	-32713	GPX3					0	0
chr5	150383614	150383840	H3K9me1	chr5	150383690	150383704	4	Intergenic	AluJr|SINE|Alu	-16272	GPX3					0	0
chr5	156800212	156800507	H3K9me2	chr5	156800375	156800388	5	intron (NM_001037332, intron 26 of 30)	intron (NM_001037332, intron 26 of 30)	-27631	FNDC9					0	0
chr5	158291423	158291667	H3K9me1	chr5	158291526	158291539	5	intron (NM_024007, intron 6 of 15)	L2a|LINE|L2	235243	EBF1					0	0
chr5	158733239	158733430	H3K9me2	chr5	158733368	158733382	4	Intergenic	AluJo|SINE|Alu	24146	IL12B					0	0
chr5	158757999	158758203	H3K9me2	chr5	158758166	158758180	4	promoter-TSS (NM_002187)	promoter-TSS (NM_002187)	-425	AC008697.1					0	0
chr5	165768324	165768485	H3K9me1	chr5	165768364	165768377	5	Intergenic	Intergenic	584970	LOC102557615					0	0
chr5	167525068	167525349	H3K9me2	chr5	167525113	167525127	4	intron (NM_001122679, intron 9 of 28)	intron (NM_001122679, intron 9 of 28)	134168	CTB-178M22.2					0	0
chr5	168288755	168289005	H3K9me1	chr5	168288818	168288831	5	intron (NM_003062, intron 5 of 35)	intron (NM_003062, intron 5 of 35)	-93620	MIR218-2					0	0
chr5	168988487	168988748	H3K9me1	chr5	168988573	168988586	5	Intergenic	Intergenic	-22020	SPDL1					0	0
chr5	170665769	170665931	H3K9me1	chr5	170665839	170665852	5	intron (NM_022897, intron 22 of 27)	L2c|LINE|L2	-70438	TLX3					0	0
chr5	171866348	171866682	H3K9me1	chr5	171866426	171866439	5	intron (NM_001017995, intron 1 of 12)	intron (NM_001017995, intron 1 of 12)	15012	SH3PXD2B					0	0
chr6	2719161	2719428	H3K9me1	chr6	2719268	2719281	5	intron (NM_001012418, intron 2 of 12)	intron (NM_001012418, intron 2 of 12)	31859	MYLK4					0	0
chr6	2730050	2730376	H3K9me1	chr6	2730307	2730321	4	intron (NM_001012418, intron 2 of 12)	intron (NM_001012418, intron 2 of 12)	20941	MYLK4					0	0
chr6	3066012	3066309	H3K9me1	chr6	3066022	3066035	5	Intergenic	Intergenic	-10897	RIPK1					0	0
chr6	6495768	6495973	H3K9me2	chr6	6495798	6495811	5	intron (NR_026970, intron 3 of 7)	MER5A|DNA|hAT-Charlie	-93063	LY86					0	0
chr6	7116182	7116491	H3K9me1	chr6	7116204	7116217	5	intron (NM_001003700, intron 1 of 11)	L2|LINE|L2	8251	RREB1					0	0
chr6	10217635	10217934	H3K9me2	chr6	10217901	10217915	3	Intergenic	Intergenic	-194766	TFAP2A-AS1					0	0
chr6	11773254	11773503	H3K9me2	chr6	11773299	11773312	5	intron (NM_001143948, intron 1 of 6)	intron (NM_001143948, intron 1 of 6)	5901	ADTRP					0	0
chr6	12399049	12399250	H3K9me1	chr6	12399095	12399108	5	Intergenic	Intergenic	-6564	RNU6-48P					0	0
chr6	12890157	12890441	H3K9me1	chr6	12890183	12890196	5	intron (NM_030948, intron 4 of 14)	MER1B|DNA|hAT-Charlie	173262	PHACTR1					0	0
chr6	14425821	14426113	H3K9me1	chr6	14425954	14425968	4	Intergenic	AluSx|SINE|Alu	-140282	LINC01108					0	0
chr6	15070238	15070720	H3K9me1	chr6	15070525	15070538	5	Intergenic	MSTA|LTR|ERVL-MaLR	-175727	JARID2					0	0
chr6	15171422	15171654	H3K9me1	chr6	15171466	15171479	5	Intergenic	Intergenic	-74668	JARID2					0	0
chr6	15253694	15253963	H3K9me2	chr6	15253690	15253704	4	intron (NM_001267040, intron 1 of 17)	intron (NM_001267040, intron 1 of 17)	4743	JARID2					0	0
chr6	15352611	15352980	H3K9me1	chr6	15352935	15352948	5	intron (NM_001267040, intron 1 of 17)	intron (NM_001267040, intron 1 of 17)	103710	JARID2					0	0
chr6	16010058	16010300	H3K9me2	chr6	16010219	16010232	5	Intergenic	Intergenic	-119138	MYLIP					0	0
chr6	20439888	20440109	H3K9me2	chr6	20440014	20440027	5	intron (NM_001243076, intron 1 of 6)	AluJr|SINE|Alu	36089	E2F3					0	0
chr6	20897029	20897344	H3K9me2	chr6	20897121	20897135	3	intron (NM_017774, intron 9 of 15)	MLT1A0|LTR|ERVL-MaLR	362499	CDKAL1					0	0
chr6	21500275	21500524	H3K9me1	chr6	21500421	21500434	5	intron (NR_103790, intron 2 of 3)	intron (NR_103790, intron 2 of 3)	11723	LINC00581					0	0
chr6	22317289	22317535	H3K9me2	chr6	22317504	22317517	5	Intergenic	Intergenic	-14330	PRL					0	0
chr6	22968880	22969154	H3K9me2	chr6	22969032	22969045	5	Intergenic	MLT1A1|LTR|ERVL-MaLR	399339	HDGFL1					0	0
chr6	23765107	23765389	H3K9me2	chr6	23765249	23765262	5	Intergenic	Intergenic	-361166	NRSN1					0	0
chr6	24919137	24919571	H3K9me1	chr6	24919311	24919325	4	intron (NM_001286446, intron 1 of 13)	intron (NM_001286446, intron 1 of 13)	-7956	FAM65B		0.535485		0.00671667	0	1
chr6	25700562	25700804	H3K9me2	chr6	25700587	25700601	3	intron (NM_006998, intron 10 of 10)	MIRb|SINE|MIR	26107	HIST1H2AA					0	0
chr6	28683943	28684207	H3K9me2	chr6	28684148	28684161	5	Intergenic	AluSx1|SINE|Alu	-128963	SCAND3					0	0
chr6	30231045	30231271	H3K9me2	chr6	30231065	30231078	5	non-coding (NR_027822, exon 7 of 7)	non-coding (NR_027822, exon 7 of 7)	1881	MIR6891					0	0
chr6	30826136	30826383	H3K9me1	chr6	30826318	30826331	5	Intergenic	MLT1J|LTR|ERVL-MaLR	-25601	DDR1					0	0
chr6	35463488	35463698	H3K9me1	chr6	35463612	35463625	5	intron (NM_003214, intron 1 of 12)	intron (NM_003214, intron 1 of 12)	1268	TEAD3		0.429115		0.00795061	0	1
chr6	35575793	35576034	H3K9me1	chr6	35575914	35575927	5	intron (NM_001145776, intron 5 of 10)	L1PA17|LINE|L1	56652	MIR5690					0	0
chr6	36262070	36262294	H3K9me1	chr6	36262125	36262138	5	intron (NM_001145717, intron 4 of 7)	intron (NM_001145717, intron 4 of 7)	23945	PNPLA1					0	0
chr6	37118593	37118826	H3K9me1	chr6	37118583	37118597	4	Intergenic	AluJb|SINE|Alu	-19212	PIM1					0	0
chr6	38274015	38274252	H3K9me2	chr6	38274145	38274159	3	intron (NM_152733, intron 6 of 9)	intron (NM_152733, intron 6 of 9)	289709	BTBD9					0	0
chr6	39779065	39779315	H3K9me2	chr6	39779217	39779230	5	intron (NM_015345, intron 1 of 24)	intron (NM_015345, intron 1 of 24)	18417	DAAM2					0	0
chr6	44509273	44509564	H3K9me2	chr6	44509357	44509370	5	Intergenic	Intergenic	106041	MIR4642					0	0
chr6	47392590	47392930	H3K9me2	chr6	47392878	47392892	4	Intergenic	MER72|LTR|ERV1	-52765	CD2AP					0	0
chr6	52013914	52014168	H3K9me2	chr6	52013985	52013999	3	TTS (NR_029903)	TTS (NR_029903)	320	MIR133B		0.799931		0.0022628	0	1
chr6	52128843	52129058	H3K9me1	chr6	52128993	52129007	3	3' UTR (NM_001270472, exon 16 of 16)	3' UTR (NM_001270472, exon 16 of 16)	-19653	IL17F					0	0
chr6	52738494	52738827	H3K9me2	chr6	52738777	52738790	5	Intergenic	Intergenic	-27768	GSTA5					0	0
chr6	53204074	53204333	H3K9me2	chr6	53204156	53204170	3	intron (NM_001242828, intron 1 of 8)	intron (NM_001242828, intron 1 of 8)	-1789	RPS16P5					0	0
chr6	53451169	53451498	H3K9me2	chr6	53451321	53451335	4	Intergenic	AluJb|SINE|Alu	-41407	GCLC					0	0
chr6	53959731	53959979	H3K9me2	chr6	53959904	53959917	5	intron (NM_138569, intron 1 of 12)	intron (NM_138569, intron 1 of 12)	-16361	MLIP					0	0
chr6	56178074	56178408	H3K9me1	chr6	56178097	56178110	5	intron (NR_046940, intron 3 of 5)	MLT1B|LTR|ERVL-MaLR	-65863	COL21A1					0	0
chr6	57325955	57326270	H3K9me2	chr6	57326120	57326134	3	intron (NM_000947, intron 7 of 14)	intron (NM_000947, intron 7 of 14)	143698	PRIM2		-1.11742		4.92261e-05	0	-1
chr6	71317935	71318148	H3K9me2	chr6	71318041	71318054	5	Intergenic	Intergenic	41417	C6orf57					0	0
chr6	71325140	71325378	H3K9me1	chr6	71325208	71325221	5	Intergenic	MLT1C|LTR|ERVL-MaLR	48634	C6orf57					0	0
chr6	76464724	76465007	H3K9me1	chr6	76464746	76464760	4	intron (NM_004999, intron 1 of 34)	AluJb|SINE|Alu	5957	MYO6		0.742664		0.000305693	0	1
chr6	77675295	77675553	H3K9me1	chr6	77675421	77675434	5	Intergenic	THE1B|LTR|ERVL-MaLR	497696	HTR1B					0	0
chr6	78268492	78268721	H3K9me2	chr6	78268612	78268625	5	Intergenic	Intergenic	-95487	HTR1B					0	0
chr6	83544144	83544351	H3K9me2	chr6	83544310	83544323	5	Intergenic	MSTB|LTR|ERVL-MaLR	231297	UBE3D					0	0
chr6	84145911	84146230	H3K9me2	chr6	84146044	84146058	4	Intergenic	AluSx|SINE|Alu	-5133	ME1					0	0
chr6	84171034	84171276	H3K9me2	chr6	84171053	84171067	3	Intergenic	MLT1C|LTR|ERVL-MaLR	-30217	ME1					0	0
chr6	86818323	86818621	H3K9me1	chr6	86818452	86818465	5	Intergenic	MIR|SINE|MIR	-430021	SNHG5					0	0
chr6	91353064	91353380	H3K9me2	chr6	91353167	91353180	5	Intergenic	Intergenic	-56202	MAP3K7					0	0
chr6	91361162	91361516	H3K9me2	chr6	91361376	91361389	5	Intergenic	MIR|SINE|MIR	-64319	MAP3K7					0	0
chr6	92231718	92232018	H3K9me2	chr6	92231883	92231896	5	TTS (NR_039786)	TTS (NR_039786)	490	MIR4643					0	0
chr6	96232858	96233061	H3K9me2	chr6	96233038	96233052	3	Intergenic	Intergenic	207587	MANEA					0	0
chr6	97262471	97262736	H3K9me2	chr6	97262636	97262649	5	intron (NM_030784, intron 1 of 1)	intron (NM_030784, intron 1 of 1)	22749	GPR63		0.882546		0.000306729	0	1
chr6	100908686	100908889	H3K9me2	chr6	100908776	100908790	4	intron (NM_005068, intron 1 of 10)	intron (NM_005068, intron 1 of 10)	2763	SIM1					0	0
chr6	106472471	106472710	H3K9me1	chr6	106472660	106472673	5	Intergenic	Intergenic	-61604	PRDM1					0	0
chr6	109285440	109285680	H3K9me1	chr6	109285442	109285455	5	intron (NM_032131, intron 16 of 17)	intron (NM_032131, intron 16 of 17)	-40254	ARMC2-AS1					0	0
chr6	112313193	112313442	H3K9me2	chr6	112313298	112313312	4	Intergenic	Intergenic	-61960	WISP3					0	0
chr6	116779935	116780185	H3K9me1	chr6	116779963	116779976	5	Intergenic	Intergenic	-2473	FAM26F					0	0
chr6	119933842	119934104	H3K9me2	chr6	119933963	119933976	5	Intergenic	Intergenic	-121506	LOC285762					0	0
chr6	125187552	125187816	H3K9me1	chr6	125187774	125187787	5	Intergenic	MLT1E2|LTR|ERVL-MaLR	-96007	RNF217					0	0
chr6	130678503	130678763	H3K9me2	chr6	130678757	130678770	5	intron (NM_001258275, intron 1 of 13)	intron (NM_001258275, intron 1 of 13)	7937	SAMD3					0	0
chr6	131485055	131485293	H3K9me1	chr6	131485243	131485257	3	intron (NM_016377, intron 3 of 7)	intron (NM_016377, intron 3 of 7)	28348	AKAP7					0	0
chr6	139322009	139322259	H3K9me2	chr6	139322205	139322219	3	Intergenic	AluSz|SINE|Alu	-12736	REPS1					0	0
chr6	139379389	139379619	H3K9me1	chr6	139379517	139379530	5	Intergenic	L2a|LINE|L2	29685	ABRACL					0	0
chr6	143794161	143794378	H3K9me1	chr6	143794196	143794209	5	intron (NM_003630, intron 8 of 11)	intron (NM_003630, intron 8 of 11)	22352	PEX3		-0.404612		0.00955192	0	-1
chr6	144224154	144224400	H3K9me2	chr6	144224240	144224253	5	exon (NM_001013623, exon 6 of 8)	exon (NM_001013623, exon 6 of 8)	38704	ZC2HC1B					0	0
chr6	145285564	145285842	H3K9me2	chr6	145285742	145285755	5	Intergenic	Intergenic	672830	UTRN		0.561183		0.00441306	0	1
chr6	146240424	146240719	H3K9me1	chr6	146240501	146240514	5	exon (NM_173082, exon 22 of 30)	exon (NM_173082, exon 22 of 30)	44661	SHPRH					0	0
chr6	148386801	148387061	H3K9me1	chr6	148386897	148386910	5	Intergenic	MLT1G3|LTR|ERVL-MaLR	-276798	SASH1					0	0
chr6	151439552	151439776	H3K9me2	chr6	151439596	151439610	4	Intergenic	Intergenic	-121470	AKAP12		-0.79004		0.000871089	0	-1
chr6	151475041	151475298	H3K9me2	chr6	151475223	151475236	5	Intergenic	MLT1C|LTR|ERVL-MaLR	-85964	AKAP12		-0.79004		0.000871089	0	-1
chr6	154254335	154254545	H3K9me2	chr6	154254441	154254455	4	Intergenic	Intergenic	-77191	OPRM1					0	0
chr6	155691740	155691987	H3K9me1	chr6	155691854	155691867	5	Intergenic	Intergenic	-56247	TFB1M		-0.631296		0.00903101	0	-1
chr6	160600520	160600770	H3K9me2	chr6	160600644	160600658	3	Intergenic	Intergenic	57782	SLC22A1					0	0
chr6	162695290	162695528	H3K9me2	chr6	162695423	162695437	4	intron (NM_013987, intron 2 of 10)	AluJb|SINE|Alu	-452755	PACRG					0	0
chr7	857766	858038	H3K9me1	chr7	857886	857899	5	intron (NM_001171945, intron 2 of 6)	L1MB5|LINE|L1	1650	SUN1					0	0
chr7	1176853	1177159	H3K9me2	chr7	1176919	1176932	5	intron (NM_001134396, intron 1 of 4)	L2a|LINE|L2	887	C7orf50					0	0
chr7	1378722	1378953	H3K9me1	chr7	1378846	1378859	5	Intergenic	L1MEc|LINE|L1	106184	UNCX					0	0
chr7	1676950	1677260	H3K9me1	chr7	1677182	1677195	5	Intergenic	L1M4|LINE|L1	22999	TFAMP1					0	0
chr7	2153301	2153535	H3K9me1	chr7	2153353	2153367	3	intron (NM_001013836, intron 11 of 18)	L1MC4a|LINE|L1	119165	MAD1L1					0	0
chr7	2203747	2204068	H3K9me2	chr7	2203920	2203933	5	intron (NM_001013836, intron 10 of 18)	intron (NM_001013836, intron 10 of 18)	68675	MAD1L1					0	0
chr7	2228601	2229048	H3K9me1	chr7	2228747	2228760	5	intron (NM_001013836, intron 10 of 18)	L1MB3|LINE|L1	43758	MAD1L1					0	0
chr7	2770990	2771327	H3K9me1	chr7	2771101	2771115	3	exon (NM_001282441, exon 5 of 5)	exon (NM_001282441, exon 5 of 5)	31615	GNA12					0	0
chr7	3502496	3502872	H3K9me2	chr7	3502627	3502640	5	intron (NM_152744, intron 1 of 44)	intron (NM_152744, intron 1 of 44)	161604	SDK1					0	0
chr7	3801721	3801996	H3K9me2	chr7	3801884	3801898	4	intron (NM_152744, intron 4 of 44)	intron (NM_152744, intron 4 of 44)	-367458	SDK1					0	0
chr7	4180289	4180602	H3K9me1	chr7	4180532	4180546	4	intron (NM_001079653, intron 2 of 19)	intron (NM_001079653, intron 2 of 19)	11129	SDK1					0	0
chr7	4379058	4379295	H3K9me1	chr7	4379078	4379091	5	Intergenic	THE1B|LTR|ERVL-MaLR	209860	SDK1					0	0
chr7	4665356	4665590	H3K9me2	chr7	4665440	4665453	5	Intergenic	L2c|LINE|L2	-56457	FOXK1					0	0
chr7	4783156	4783378	H3K9me2	chr7	4783340	4783354	4	intron (NM_001037165, intron 2 of 8)	intron (NM_001037165, intron 2 of 8)	-31995	AP5Z1					0	0
chr7	5691846	5692226	H3K9me2	chr7	5692094	5692108	3	intron (NM_207111, intron 14 of 16)	intron (NM_207111, intron 14 of 16)	28056	RNF216-IT1					0	0
chr7	5720435	5720711	H3K9me1	chr7	5720705	5720718	5	promoter-TSS (NR_046834)	promoter-TSS (NR_046834)	-481	RNF216-IT1					0	0
chr7	5735115	5735375	H3K9me2	chr7	5735316	5735329	5	intron (NM_207111, intron 13 of 16)	intron (NM_207111, intron 13 of 16)	-15153	RNF216-IT1					0	0
chr7	5878365	5878599	H3K9me2	chr7	5878404	5878417	5	intron (NR_023382, intron 2 of 6)	intron (NR_023382, intron 2 of 6)	15691	ZNF815P					0	0
chr7	7053455	7053683	H3K9me2	chr7	7053560	7053573	5	Intergenic	MER21C|LTR|ERVL	82848	LOC100131257					0	0
chr7	8144814	8145057	H3K9me1	chr7	8145043	8145056	5	Intergenic	MamGyp-int|LTR|Gypsy	-136553	AC009473.1					0	0
chr7	8594633	8595009	H3K9me2	chr7	8594764	8594778	4	intron (NM_152745, intron 2 of 2)	intron (NM_152745, intron 2 of 2)	121236	NXPH1					0	0
chr7	8851113	8851553	H3K9me1	chr7	8851425	8851439	4	Intergenic	Intergenic	377748	NXPH1					0	0
chr7	9648096	9648407	H3K9me2	chr7	9648377	9648390	5	Intergenic	L1P4|LINE|L1	-25648	PER4					0	0
chr7	9908193	9908514	H3K9me2	chr7	9908385	9908399	3	Intergenic	L1MC4a|LINE|L1	234454	PER4					0	0
chr7	10913502	10913868	H3K9me2	chr7	10913577	10913590	5	Intergenic	Intergenic	66128	NDUFA4					0	0
chr7	11296339	11296711	H3K9me1	chr7	11296394	11296407	5	Intergenic	Intergenic	283026	PHF14					0	0
chr7	12323369	12323693	H3K9me2	chr7	12323613	12323626	5	Intergenic	MER34B|LTR|ERV1	72683	TMEM106B					0	0
chr7	12510044	12510408	H3K9me2	chr7	12510316	12510329	5	Intergenic	Intergenic	-66374	VWDE					0	0
chr7	15933411	15933849	H3K9me1	chr7	15933402	15933415	5	Intergenic	L1MC1|LINE|L1	205627	AC005550.4					0	0
chr7	16233717	16234002	H3K9me2	chr7	16233878	16233891	5	intron (NM_001101426, intron 9 of 9)	intron (NM_001101426, intron 9 of 9)	-16251	ISPD-AS1					0	0
chr7	16480314	16480610	H3K9me2	chr7	16480495	16480508	5	Intergenic	THE1D|LTR|ERVL-MaLR	-19515	ISPD					0	0
chr7	18191981	18192378	H3K9me1	chr7	18192016	18192029	5	intron (NM_001204144, intron 1 of 12)	MER5A|DNA|hAT-Charlie	65608	HDAC9					0	0
chr7	19079848	19080152	H3K9me2	chr7	19080001	19080015	4	Intergenic	L1PA6|LINE|L1	77295	TWIST1		0.555677		0.00116901	0	1
chr7	20208340	20208769	H3K9me2	chr7	20208486	20208500	3	intron (NM_182762, intron 2 of 6)	L4|LINE|RTE	27016	MACC1-AS1					0	0
chr7	21790921	21791330	H3K9me2	chr7	21790984	21790997	5	intron (NM_001277115, intron 54 of 81)	intron (NM_001277115, intron 54 of 81)	194416	CDCA7L					0	0
chr7	22123279	22123531	H3K9me1	chr7	22123284	22123298	4	Intergenic	L2c|LINE|L2	-137863	CDCA7L					0	0
chr7	22132255	22132510	H3K9me1	chr7	22132352	22132366	4	Intergenic	L1MCa|LINE|L1	-146841	CDCA7L					0	0
chr7	22379668	22379996	H3K9me2	chr7	22379914	22379927	5	intron (NM_012294, intron 1 of 25)	intron (NM_012294, intron 1 of 25)	16701	RAPGEF5					0	0
chr7	22457413	22457691	H3K9me2	chr7	22457517	22457530	5	Intergenic	Intergenic	-61019	RAPGEF5					0	0
chr7	22748983	22749552	H3K9me1	chr7	22749310	22749324	3	Intergenic	Intergenic	-17498	IL6					0	0
chr7	25013982	25014296	H3K9me1	chr7	25014113	25014126	5	intron (NM_015550, intron 1 of 22)	L2a|LINE|L2	5692	OSBPL3					0	0
chr7	25160418	25160761	H3K9me1	chr7	25160542	25160556	4	3' UTR (NM_018947, exon 3 of 3)	3' UTR (NM_018947, exon 3 of 3)	4390	CYCS					0	0
chr7	25589889	25590190	H3K9me1	chr7	25590116	25590129	5	Intergenic	Intergenic	290590	RNU6-16P					0	0
chr7	25709913	25710309	H3K9me1	chr7	25710070	25710083	5	Intergenic	Intergenic	170519	RNU6-16P					0	0
chr7	25984973	25985455	H3K9me1	chr7	25984991	25985005	3	Intergenic	L2c|LINE|L2	4392	MIR148A					0	0
chr7	26546416	26546689	H3K9me1	chr7	26546553	26546567	3	Intergenic	Intergenic	31891	KIAA0087					0	0
chr7	27178468	27178873	H3K9me1	chr7	27178862	27178875	5	Intergenic	Intergenic	-1312	HOXA-AS3					0	0
chr7	28317404	28317787	H3K9me1	chr7	28317474	28317487	5	Intergenic	Intergenic	-21344	CREB5					0	0
chr7	29104085	29104327	H3K9me1	chr7	29104292	29104305	5	intron (NM_031311, intron 10 of 12)	intron (NM_031311, intron 10 of 12)	81947	CPVL					0	0
chr7	29868356	29868661	H3K9me2	chr7	29868621	29868634	5	intron (NM_001080529, intron 1 of 8)	intron (NM_001080529, intron 1 of 8)	22339	WIPF3					0	0
chr7	30091179	30091358	H3K9me1	chr7	30091175	30091189	3	intron (NM_001197027, intron 6 of 13)	intron (NM_001197027, intron 6 of 13)	23292	PLEKHA8					0	0
chr7	30309592	30309968	H3K9me1	chr7	30309715	30309728	5	Intergenic	L2c|LINE|L2	-14143	ZNRF2					0	0
chr7	30466083	30466548	H3K9me1	chr7	30466432	30466446	4	intron (NM_006092, intron 13 of 13)	L2c|LINE|L2	35815	LINC01176					0	0
chr7	30475513	30475833	H3K9me1	chr7	30475760	30475773	5	exon (NM_006092, exon 11 of 14)	exon (NM_006092, exon 11 of 14)	42720	NOD1					0	0
chr7	31090700	31090911	H3K9me2	chr7	31090860	31090873	5	Intergenic	Intergenic	-1270	ADCYAP1R1					0	0
chr7	31950197	31950606	H3K9me1	chr7	31950221	31950234	5	intron (NM_001191058, intron 3 of 18)	MIR|SINE|MIR	160064	PDE1C					0	0
chr7	32517089	32517324	H3K9me1	chr7	32517117	32517130	5	Intergenic	Intergenic	12816	LSM5					0	0
chr7	33527187	33527440	H3K9me1	chr7	33527378	33527391	5	intron (NM_198428, intron 19 of 22)	intron (NM_198428, intron 19 of 22)	358162	BBS9					0	0
chr7	33747090	33747382	H3K9me1	chr7	33747267	33747280	5	Intergenic	Intergenic	-197287	BMPER					0	0
chr7	34446773	34447031	H3K9me1	chr7	34446879	34446893	4	intron (NR_033664, intron 4 of 4)	intron (NR_033664, intron 4 of 4)	-250995	NPSR1					0	0
chr7	34861558	34861789	H3K9me2	chr7	34861708	34861722	4	intron (NM_207172, intron 4 of 8)	intron (NM_207172, intron 4 of 8)	12269	NPSR1-AS1					0	0
chr7	35947963	35948165	H3K9me2	chr7	35948044	35948058	3	Intergenic	Intergenic	107468	SEPT7	-0.934314		5.72869e-05		-1	0
chr7	36136884	36137154	H3K9me1	chr7	36136956	36136970	3	intron (NR_108089, intron 1 of 1)	MIRb|SINE|MIR	2099	LOC101928618					0	0
chr7	36428297	36428615	H3K9me2	chr7	36428334	36428348	3	promoter-TSS (NM_001284301)	promoter-TSS (NM_001284301)	-959	ANLN					0	0
chr7	37079043	37079319	H3K9me2	chr7	37079065	37079078	5	intron (NM_014800, intron 15 of 21)	intron (NM_014800, intron 15 of 21)	41780	ELMO1-AS1					0	0
chr7	37096146	37096448	H3K9me2	chr7	37096384	37096397	5	intron (NM_014800, intron 15 of 21)	intron (NM_014800, intron 15 of 21)	58896	ELMO1-AS1					0	0
chr7	37185459	37185713	H3K9me2	chr7	37185599	37185612	5	intron (NM_014800, intron 13 of 21)	intron (NM_014800, intron 13 of 21)	148185	ELMO1-AS1					0	0
chr7	37566089	37566308	H3K9me1	chr7	37566143	37566157	3	Intergenic	Intergenic	-77270	ELMO1					0	0
chr7	37838728	37838969	H3K9me2	chr7	37838794	37838807	5	Intergenic	MLT1H1|LTR|ERVL-MaLR	-49350	NME8					0	0
chr7	39376033	39376406	H3K9me1	chr7	39376294	39376307	5	intron (NM_007252, intron 5 of 10)	L3|LINE|CR1	69725	POU6F2-AS1					0	0
chr7	39539760	39540039	H3K9me2	chr7	39540025	39540039	3	Intergenic	Intergenic	-66075	YAE1D1		-0.479824		0.00371776	0	-1
chr7	40863861	40864075	H3K9me1	chr7	40863976	40863989	5	intron (NM_024728, intron 14 of 14)	intron (NM_024728, intron 14 of 14)	689393	SUGCT					0	0
chr7	42236776	42237134	H3K9me2	chr7	42237068	42237082	3	intron (NM_000168, intron 2 of 14)	intron (NM_000168, intron 2 of 14)	39663	GLI3		1.14732		4.62952e-05	0	1
chr7	43433665	43433963	H3K9me1	chr7	43433834	43433848	3	intron (NM_001287059, intron 5 of 27)	intron (NM_001287059, intron 5 of 27)	128327	AC011738.4					0	0
chr7	43809821	43810098	H3K9me1	chr7	43809937	43809950	5	intron (NM_001253823, intron 2 of 8)	MER5A|DNA|hAT-Charlie	11688	BLVRA					0	0
chr7	43928285	43928563	H3K9me1	chr7	43928520	43928533	5	intron (NM_001077664, intron 1 of 5)	L1MC4|LINE|L1	17807	URGCP-MRPS24					0	0
chr7	44123912	44124159	H3K9me1	chr7	44123967	44123980	5	Intergenic	Intergenic	-1897	POLM					0	0
chr7	44492494	44492701	H3K9me1	chr7	44492557	44492571	4	intron (NM_015332, intron 2 of 5)	intron (NM_015332, intron 2 of 5)	37787	NUDCD3					0	0
chr7	44668411	44668715	H3K9me1	chr7	44668460	44668473	5	intron (NM_001003941, intron 2 of 8)	intron (NM_001003941, intron 2 of 8)	22442	OGDH					0	0
chr7	44789313	44789567	H3K9me1	chr7	44789323	44789336	5	intron (NM_031449, intron 1 of 18)	intron (NM_031449, intron 1 of 18)	910	ZMIZ2					0	0
chr7	44809702	44809953	H3K9me2	chr7	44809746	44809760	3	TTS (NM_174929)	TTS (NM_174929)	14041	ZMIZ2					0	0
chr7	45102114	45102377	H3K9me1	chr7	45102232	45102246	4	intron (NM_001029835, intron 2 of 9)	AluSz6|SINE|Alu	26247	NACAD					0	0
chr7	45172556	45172796	H3K9me2	chr7	45172654	45172668	4	Intergenic	Intergenic	-21330	TBRG4					0	0
chr7	45366939	45367352	H3K9me2	chr7	45367301	45367315	3	Intergenic	MIRb|SINE|MIR	169779	RAMP3					0	0
chr7	47847709	47847940	H3K9me2	chr7	47847830	47847844	4	intron (NM_138295, intron 52 of 56)	intron (NM_138295, intron 52 of 56)	12936	C7orf69					0	0
chr7	49134575	49134763	H3K9me2	chr7	49134650	49134664	3	Intergenic	Intergenic	170512	CDC14C		0.510729		0.00630544	0	1
chr7	50854693	50854962	H3K9me2	chr7	50854732	50854746	3	intron (NM_001001555, intron 1 of 16)	HAL1|LINE|L1	6331	GRB10					0	0
chr7	50855462	50855694	H3K9me1	chr7	50855513	50855526	5	intron (NM_001001555, intron 1 of 16)	intron (NM_001001555, intron 1 of 16)	5581	GRB10					0	0
chr7	51077393	51077643	H3K9me1	chr7	51077520	51077533	5	Intergenic	Intergenic	-216359	GRB10					0	0
chr7	51661439	51661703	H3K9me1	chr7	51661582	51661595	5	Intergenic	Intergenic	-277056	COBL					0	0
chr7	51995208	51995681	H3K9me1	chr7	51995527	51995540	5	Intergenic	L1PA7|LINE|L1	-610930	COBL					0	0
chr7	52926202	52926487	H3K9me1	chr7	52926363	52926376	5	Intergenic	Intergenic	-177004	POM121L12					0	0
chr7	54927432	54927962	H3K9me2	chr7	54927694	54927707	5	Intergenic	L2c|LINE|L2	100691	RP11-745C15.2					0	0
chr7	64144215	64144604	H3K9me1	chr7	64144522	64144535	5	intron (NM_001013746, intron 2 of 4)	HERVH-int|LTR|ERV1	4968	MIR6839					0	0
chr7	65203323	65203649	H3K9me1	chr7	65203579	65203592	5	intron (NR_038378, intron 2 of 7)	intron (NR_038378, intron 2 of 7)	12416	LOC441242					0	0
chr7	65924465	65924803	H3K9me2	chr7	65924708	65924721	5	Intergenic	Intergenic	-59239	LINC00174					0	0
chr7	66044027	66044419	H3K9me1	chr7	66044365	66044378	5	promoter-TSS (NR_002933)	promoter-TSS (NR_002933)	-725	LOC493754					0	0
chr7	66103432	66103688	H3K9me2	chr7	66103491	66103504	5	intron (NM_153033, intron 3 of 3)	intron (NM_153033, intron 3 of 3)	9692	KCTD7					0	0
chr7	67530914	67531228	H3K9me1	chr7	67530966	67530980	4	Intergenic	AluJo|SINE|Alu	730108	RP11-166O4.5					0	0
chr7	68237226	68237534	H3K9me1	chr7	68237230	68237243	5	Intergenic	AluSx1|SINE|Alu	825101	LOC100507468					0	0
chr7	68387557	68387849	H3K9me1	chr7	68387735	68387749	4	Intergenic	Intergenic	674778	LOC100507468					0	0
chr7	72956856	72957168	H3K9me2	chr7	72957044	72957057	5	intron (NR_036682, intron 3 of 5)	intron (NR_036682, intron 3 of 5)	14590	BCL7B					0	0
chr7	75234898	75235342	H3K9me1	chr7	75235057	75235071	4	intron (NM_005338, intron 1 of 30)	AluSx|SINE|Alu	-77667	PMS2P3					0	0
chr7	75359026	75359268	H3K9me2	chr7	75359157	75359170	5	intron (NM_005338, intron 1 of 30)	intron (NM_005338, intron 1 of 30)	9143	HIP1					0	0
chr7	75939353	75939771	H3K9me1	chr7	75939649	75939662	5	Intergenic	MIR3|SINE|MIR	7687	HSPB1					0	0
chr7	77729786	77730069	H3K9me2	chr7	77729872	77729886	4	intron (NM_012301, intron 20 of 21)	AluJr|SINE|Alu	-246631	RPL13AP17					0	0
chr7	78184006	78184431	H3K9me1	chr7	78184004	78184018	3	intron (NM_012301, intron 3 of 21)	AluJb|SINE|Alu	-190176	MIR548AU					0	0
chr7	84580826	84581087	H3K9me2	chr7	84580958	84580971	5	Intergenic	AluJo|SINE|Alu	170290	SEMA3D		1.23557		8.73112e-05	0	1
chr7	88023800	88024087	H3K9me2	chr7	88023876	88023889	5	Intergenic	Intergenic	-87716	STEAP4					0	0
chr7	90021490	90021847	H3K9me2	chr7	90021748	90021762	3	TTS (NM_033107)	TTS (NM_033107)	-3937	LOC101409256					0	0
chr7	90171201	90171508	H3K9me1	chr7	90171219	90171232	5	Intergenic	Intergenic	-54321	CDK14					0	0
chr7	93683455	93683859	H3K9me2	chr7	93683548	93683561	5	Intergenic	Intergenic	-49967	BET1					0	0
chr7	95653085	95653519	H3K9me2	chr7	95653119	95653133	3	intron (NM_001135556, intron 10 of 16)	intron (NM_001135556, intron 10 of 16)	195766	MIR591					0	0
chr7	97089878	97090286	H3K9me2	chr7	97090154	97090168	4	Intergenic	LTR8|LTR|ERV1	-271189	TAC1					0	0
chr7	97210383	97210630	H3K9me1	chr7	97210572	97210585	5	Intergenic	L1PA8|LINE|L1	-150764	TAC1					0	0
chr7	97757940	97758262	H3K9me2	chr7	97758101	97758114	5	intron (NM_014916, intron 1 of 13)	intron (NM_014916, intron 1 of 13)	21904	LMTK2		0.363205		0.00809915	0	1
chr7	98287953	98288257	H3K9me1	chr7	98288242	98288256	4	Intergenic	AluJo|SINE|Alu	41508	NPTX2					0	0
chr7	98604614	98604822	H3K9me2	chr7	98604780	98604793	5	intron (NM_001244580, intron 68 of 71)	intron (NM_001244580, intron 68 of 71)	-6070	AC004893.11					0	0
chr7	98605527	98605905	H3K9me1	chr7	98605858	98605872	4	intron (NM_001244580, intron 68 of 71)	AluSc5|SINE|Alu	-5072	AC004893.11					0	0
chr7	99333502	99333852	H3K9me1	chr7	99333849	99333862	5	promoter-TSS (NM_001256497)	promoter-TSS (NM_001256497)	-858	CYP3A7-CYP3AP1					0	0
chr7	99474502	99474770	H3K9me1	chr7	99474553	99474567	4	promoter-TSS (NM_001005276)	promoter-TSS (NM_001005276)	20	OR2AE1					0	0
chr7	99806298	99806656	H3K9me1	chr7	99806333	99806347	4	TTS (NR_028038)	TTS (NR_028038)	-10394	PVRIG					0	0
chr7	100007431	100007729	H3K9me2	chr7	100007518	100007531	5	intron (NM_017984, intron 8 of 17)	intron (NM_017984, intron 8 of 17)	-18833	MEPCE					0	0
chr7	100029870	100030108	H3K9me2	chr7	100029955	100029968	5	intron (NM_019606, intron 1 of 3)	intron (NM_019606, intron 1 of 3)	2735	MEPCE					0	0
chr7	100483090	100483310	H3K9me2	chr7	100483165	100483178	5	intron (NM_015908, intron 10 of 19)	intron (NM_015908, intron 10 of 19)	4139	UFSP1					0	0
chr7	100551709	100552127	H3K9me2	chr7	100552008	100552021	5	Intergenic	Intergenic	-58326	ACHE					0	0
chr7	100812596	100812872	H3K9me2	chr7	100812711	100812725	3	Intergenic	Intergenic	-3882	VGF		-0.450987		0.00642612	0	-1
chr7	101444464	101444740	H3K9me1	chr7	101444674	101444688	3	Intergenic	Intergenic	-14582	CUX1					0	0
chr7	102704630	102704951	H3K9me2	chr7	102704900	102704913	5	intron (NR_105043, intron 1 of 20)	intron (NR_105043, intron 1 of 20)	10224	FBXL13					0	0
chr7	103736312	103736692	H3K9me2	chr7	103736370	103736384	3	Intergenic	L2a|LINE|L2	-106539	RELN					0	0
chr7	103746653	103746911	H3K9me1	chr7	103746761	103746774	5	Intergenic	Intergenic	101713	ORC5					0	0
chr7	104594464	104594704	H3K9me1	chr7	104594587	104594600	5	Intergenic	Intergenic	-27492	LHFPL3-AS2					0	0
chr7	106420976	106421270	H3K9me2	chr7	106421195	106421209	4	Intergenic	MER115|DNA|hAT-Tip100	-84600	PIK3CG					0	0
chr7	106456603	106456899	H3K9me1	chr7	106456670	106456683	5	Intergenic	MLT2B3|LTR|ERVL	-48972	PIK3CG					0	0
chr7	106533086	106533380	H3K9me2	chr7	106533085	106533098	5	intron (NM_001282427, intron 10 of 10)	L2c|LINE|L2	27309	PIK3CG					0	0
chr7	107262146	107262481	H3K9me1	chr7	107262195	107262209	3	non-coding (NR_027830, exon 7 of 7)	non-coding (NR_027830, exon 7 of 7)	-38766	SLC26A4					0	0
chr7	111441105	111441627	H3K9me2	chr7	111441523	111441536	5	intron (NM_014705, intron 30 of 51)	LTR9B|LTR|ERV1	-7195	DOCK4-AS1					0	0
chr7	111482198	111482719	H3K9me2	chr7	111482509	111482523	3	intron (NM_014705, intron 25 of 51)	L1MDa|LINE|L1	33898	DOCK4-AS1					0	0
chr7	111500034	111500320	H3K9me2	chr7	111500150	111500163	5	intron (NM_014705, intron 23 of 51)	L3|LINE|CR1	51616	DOCK4-AS1					0	0
chr7	111540130	111540645	H3K9me1	chr7	111540600	111540613	5	intron (NM_014705, intron 15 of 51)	intron (NM_014705, intron 15 of 51)	91827	DOCK4-AS1					0	0
chr7	112649047	112649444	H3K9me1	chr7	112649065	112649078	5	Intergenic	L1PA10|LINE|L1	-13548	AC018464.3					0	0
chr7	113361974	113362317	H3K9me2	chr7	113362076	113362089	5	Intergenic	Intergenic	196936	PPP1R3A					0	0
chr7	114152533	114152758	H3K9me2	chr7	114152524	114152537	5	intron (NR_033766, intron 3 of 19)	intron (NR_033766, intron 3 of 19)	86089	FOXP2					0	0
chr7	116785308	116785671	H3K9me1	chr7	116785467	116785480	5	non-coding (NR_002331, exon 1 of 6)	non-coding (NR_002331, exon 1 of 6)	156	ST7-AS2					0	0
chr7	122911228	122911675	H3K9me1	chr7	122911580	122911594	2	Intergenic	Intergenic	-71427	SLC13A1					0	0
chr7	123560871	123561200	H3K9me2	chr7	123561197	123561210	5	Intergenic	Intergenic	-4250	SPAM1					0	0
chr7	123585505	123585810	H3K9me2	chr7	123585658	123585671	5	intron (NM_001174046, intron 1 of 4)	MER4-int|LTR|ERV1	19749	SPAM1					0	0
chr7	126839488	126839831	H3K9me1	chr7	126839662	126839675	5	intron (NR_028041, intron 1 of 10)	intron (NR_028041, intron 1 of 10)	-15521	AC000099.1					0	0
chr7	127180785	127181031	H3K9me1	chr7	127180931	127180944	5	Intergenic	L2a|LINE|L2	44746	GCC1					0	0
chr7	127223621	127224193	H3K9me1	chr7	127223787	127223800	5	intron (NM_024523, intron 1 of 1)	intron (NM_024523, intron 1 of 1)	1747	GCC1					0	0
chr7	127272303	127272641	H3K9me2	chr7	127272301	127272315	4	Intergenic	Intergenic	-16692	PAX4					0	0
chr7	127416735	127417083	H3K9me2	chr7	127416933	127416947	3	intron (NM_014390, intron 10 of 23)	intron (NM_014390, intron 10 of 23)	124707	SND1					0	0
chr7	127574096	127574499	H3K9me2	chr7	127574156	127574169	5	intron (NM_014390, intron 15 of 23)	L2c|LINE|L2	-63264	SND1-IT1					0	0
chr7	127803374	127803643	H3K9me1	chr7	127803612	127803625	5	Intergenic	MIR3|SINE|MIR	-44416	MIR129-1					0	0
chr7	127847881	127848107	H3K9me1	chr7	127848055	127848068	5	promoter-TSS (NR_029596)	promoter-TSS (NR_029596)	69	MIR129-1					0	0
chr7	128741272	128741620	H3K9me1	chr7	128741402	128741415	5	Intergenic	L2b|LINE|L2	-24879	LOC407835					0	0
chr7	129072728	129073132	H3K9me1	chr7	129073095	129073108	5	Intergenic	Intergenic	-1344	STRIP2					0	0
chr7	130769073	130769462	H3K9me1	chr7	130769253	130769266	5	intron (NR_015431, intron 1 of 3)	THE1C|LTR|ERVL-MaLR	22521	LINC-PINT					0	0
chr7	130798496	130798805	H3K9me2	chr7	130798688	130798701	5	intron (NM_001145354, intron 1 of 18)	THE1D|LTR|ERVL-MaLR	3796	MKLN1		0.624399		0.00120475	0	1
chr7	130824626	130825061	H3K9me2	chr7	130825013	130825026	5	intron (NM_001145354, intron 1 of 18)	L2b|LINE|L2	29989	MKLN1		0.624399		0.00120475	0	1
chr7	130923418	130923755	H3K9me1	chr7	130923603	130923616	5	intron (NM_001145354, intron 2 of 18)	MLT1J2|LTR|ERVL-MaLR	-89008	MKLN1		0.624399		0.00120475	0	1
chr7	130942154	130942450	H3K9me1	chr7	130942380	130942393	5	intron (NM_001145354, intron 2 of 18)	intron (NM_001145354, intron 2 of 18)	-70293	MKLN1		0.624399		0.00120475	0	1
chr7	131868020	131868286	H3K9me2	chr7	131868227	131868240	5	intron (NM_020911, intron 16 of 31)	intron (NM_020911, intron 16 of 31)	393170	PLXNA4					0	0
chr7	131925837	131926172	H3K9me1	chr7	131925961	131925974	5	intron (NM_020911, intron 4 of 31)	intron (NM_020911, intron 4 of 31)	335318	PLXNA4					0	0
chr7	132019408	132019730	H3K9me2	chr7	132019572	132019585	5	intron (NM_020911, intron 3 of 31)	intron (NM_020911, intron 3 of 31)	241754	PLXNA4					0	0
chr7	132054900	132055149	H3K9me1	chr7	132054931	132054944	5	intron (NM_020911, intron 3 of 31)	intron (NM_020911, intron 3 of 31)	206298	PLXNA4					0	0
chr7	132234814	132235033	H3K9me2	chr7	132234820	132234833	5	intron (NM_181775, intron 2 of 4)	intron (NM_181775, intron 2 of 4)	26399	PLXNA4					0	0
chr7	133783210	133783426	H3K9me2	chr7	133783325	133783338	5	Intergenic	Intergenic	-28787	LRGUK					0	0
chr7	134078639	134078960	H3K9me1	chr7	134078888	134078901	5	Intergenic	Intergenic	65088	AKR1B1					0	0
chr7	134089860	134090183	H3K9me1	chr7	134090182	134090195	5	Intergenic	CR1_Mam|LINE|CR1	53866	AKR1B1					0	0
chr7	134100568	134100866	H3K9me1	chr7	134100620	134100633	5	Intergenic	Intergenic	43171	AKR1B1					0	0
chr7	135131653	135131855	H3K9me1	chr7	135131854	135131868	3	intron (NM_001008225, intron 1 of 10)	L2a|LINE|L2	63121	CNOT4					0	0
chr7	135154837	135155152	H3K9me1	chr7	135155083	135155097	4	intron (NM_001008225, intron 1 of 10)	AluJb|SINE|Alu	39880	CNOT4					0	0
chr7	135369722	135370024	H3K9me2	chr7	135369735	135369749	3	intron (NM_012450, intron 14 of 15)	intron (NM_012450, intron 14 of 15)	22652	C7orf73					0	0
chr7	135467224	135467459	H3K9me2	chr7	135467426	135467439	5	Intergenic	Intergenic	-33748	FAM180A					0	0
chr7	135498675	135499003	H3K9me2	chr7	135498880	135498893	5	Intergenic	MLT1E2|LTR|ERVL-MaLR	-65245	FAM180A					0	0
chr7	137497620	137497846	H3K9me2	chr7	137497706	137497719	5	intron (NM_004717, intron 1 of 33)	X3_LINE|LINE|RTE-BovB	33876	DGKI					0	0
chr7	137608323	137608766	H3K9me2	chr7	137608582	137608595	5	intron (NM_001253775, intron 2 of 3)	intron (NM_001253775, intron 2 of 3)	-29549	AC022173.2					0	0
chr7	137787478	137787723	H3K9me2	chr7	137787548	137787562	4	intron (NM_001190906, intron 4 of 7)	MER63A|DNA|hAT-Blackjack	-20903	MIR4468					0	0
chr7	138597261	138597494	H3K9me2	chr7	138597343	138597356	5	intron (NM_020910, intron 2 of 19)	intron (NM_020910, intron 2 of 19)	68686	KIAA1549					0	0
chr7	138694933	138695261	H3K9me1	chr7	138694991	138695004	5	Intergenic	MLT1H|LTR|ERVL-MaLR	25678	ZC3HAV1L					0	0
chr7	139615594	139616197	H3K9me2	chr7	139615590	139615603	5	intron (NM_030984, intron 4 of 11)	intron (NM_030984, intron 4 of 11)	86944	TBXAS1					0	0
chr7	139644066	139644397	H3K9me1	chr7	139644205	139644218	5	intron (NM_030984, intron 5 of 11)	intron (NM_030984, intron 5 of 11)	115280	TBXAS1					0	0
chr7	139904858	139905229	H3K9me1	chr7	139905049	139905063	3	Intergenic	Intergenic	27983	JHDM1D-AS1					0	0
chr7	140076425	140076759	H3K9me1	chr7	140076514	140076527	5	intron (NM_001287498, intron 3 of 13)	AluJb|SINE|Alu	21758	SLC37A3					0	0
chr7	140819334	140819634	H3K9me2	chr7	140819339	140819352	5	intron (NM_001195278, intron 1 of 3)	intron (NM_001195278, intron 1 of 3)	45452	TMEM178B					0	0
chr7	141022180	141022634	H3K9me2	chr7	141022466	141022479	5	intron (NM_001195278, intron 2 of 3)	intron (NM_001195278, intron 2 of 3)	-228671	AGK					0	0
chr7	141220154	141220524	H3K9me1	chr7	141220502	141220515	5	Intergenic	Intergenic	-30739	AGK					0	0
chr7	141287208	141287539	H3K9me2	chr7	141287363	141287376	5	intron (NM_018238, intron 2 of 15)	L2b|LINE|L2	36296	AGK					0	0
chr7	141422632	141422970	H3K9me1	chr7	141422906	141422919	5	intron (NM_001105558, intron 5 of 11)	MER2B|DNA|TcMar-Tigger	14648	WEE2					0	0
chr7	142264385	142264680	H3K9me2	chr7	142264571	142264585	4	Intergenic	AluSx|SINE|Alu	-109598	MTRNR2L6					0	0
chr7	142457683	142457908	H3K9me1	chr7	142457796	142457809	5	intron (NM_002769, intron 1 of 4)	MER5B|DNA|hAT-Charlie	477	PRSS1					0	0
chr7	142828495	142828873	H3K9me2	chr7	142828792	142828805	5	promoter-TSS (NM_002652)	promoter-TSS (NM_002652)	-490	PIP					0	0
chr7	142889360	142889650	H3K9me1	chr7	142889354	142889367	5	Intergenic	Intergenic	8993	TAS2R39					0	0
chr7	143194330	143194706	H3K9me2	chr7	143194619	143194632	5	intron (NR_033897, intron 2 of 4)	intron (NR_033897, intron 2 of 4)	19552	TAS2R41					0	0
chr7	143202809	143203158	H3K9me1	chr7	143202950	143202963	5	intron (NR_033897, intron 3 of 4)	THE1D|LTR|ERVL-MaLR	28018	TAS2R41					0	0
chr7	146336856	146337127	H3K9me2	chr7	146336993	146337006	5	intron (NM_014141, intron 1 of 23)	MIR|SINE|MIR	-306916	MIR548AQ					0	0
chr7	147795914	147796195	H3K9me1	chr7	147796102	147796115	5	intron (NM_014141, intron 15 of 23)	intron (NM_014141, intron 15 of 23)	169370	MIR548T					0	0
chr7	147994825	147995007	H3K9me2	chr7	147994854	147994867	5	intron (NM_014141, intron 21 of 23)	MER90|LTR|ERV1	-292741	C7orf33					0	0
chr7	148443170	148443535	H3K9me1	chr7	148443241	148443254	5	intron (NM_003592, intron 2 of 21)	intron (NM_003592, intron 2 of 21)	47420	CUL1					0	0
chr7	150143182	150143497	H3K9me1	chr7	150143354	150143368	4	intron (NR_034033, intron 2 of 3)	AluSz|SINE|Alu	-4622	GIMAP8					0	0
chr7	150440751	150441037	H3K9me2	chr7	150440847	150440861	4	TTS (NM_001199577)	TTS (NM_001199577)	6458	GIMAP5					0	0
chr7	150522450	150522787	H3K9me1	chr7	150522566	150522579	5	Intergenic	Intergenic	-24171	TMEM176B					0	0
chr7	152025315	152025603	H3K9me1	chr7	152025350	152025364	3	intron (NM_170606, intron 3 of 58)	intron (NM_170606, intron 3 of 58)	107631	KMT2C					0	0
chr7	152220065	152220381	H3K9me2	chr7	152220120	152220133	5	Intergenic	Intergenic	59014	LINC01003		-0.756865		0.00457005	0	-1
chr7	152315522	152315832	H3K9me1	chr7	152315628	152315642	3	Intergenic	Intergenic	57573	XRCC2					0	0
chr7	152844581	152844977	H3K9me1	chr7	152844808	152844822	3	Intergenic	MLT1A1|LTR|ERVL-MaLR	387945	ACTR3B					0	0
chr7	153645786	153646013	H3K9me1	chr7	153645841	153645854	5	intron (NM_001039350, intron 1 of 25)	intron (NM_001039350, intron 1 of 25)	61481	DPP6					0	0
chr7	154712514	154712790	H3K9me1	chr7	154712577	154712590	5	Intergenic	PRIMAX-int|LTR|ERV1	-7575	PAXIP1-AS2					0	0
chr7	155736014	155736260	H3K9me1	chr7	155736133	155736146	5	Intergenic	Intergenic	-131170	SHH					0	0
chr7	155770778	155771044	H3K9me1	chr7	155770919	155770932	5	Intergenic	Intergenic	-165944	SHH					0	0
chr7	155911203	155911461	H3K9me2	chr7	155911366	155911379	5	Intergenic	Intergenic	-306365	SHH					0	0
chr7	155945607	155945850	H3K9me2	chr7	155945793	155945806	5	Intergenic	THE1B|LTR|ERVL-MaLR	292553	AC073133.1					0	0
chr7	156405130	156405431	H3K9me2	chr7	156405316	156405329	5	Intergenic	MLT1A1|LTR|ERVL-MaLR	-9392	LINC01006					0	0
chr7	157091538	157091981	H3K9me1	chr7	157091806	157091819	5	Intergenic	Intergenic	-37950	DNAJB6					0	0
chr7	157674773	157675092	H3K9me1	chr7	157674937	157674950	5	intron (NM_002847, intron 12 of 22)	MER34C2|LTR|ERV1	27656	AC011899.9					0	0
chr7	157675633	157676106	H3K9me1	chr7	157675832	157675845	5	intron (NM_002847, intron 12 of 22)	MER34C2|LTR|ERV1	28593	AC011899.9					0	0
chr7	157946815	157947069	H3K9me1	chr7	157946894	157946907	5	intron (NM_002847, intron 6 of 22)	MIRb|SINE|MIR	299665	AC011899.9					0	0
chr7	158302489	158302701	H3K9me2	chr7	158302692	158302705	5	intron (NM_002847, intron 1 of 22)	intron (NM_002847, intron 1 of 22)	22910	MIR595					0	0
chr8	2096562	2096873	H3K9me1	chr8	2096565	2096579	4	Intergenic	L1MC4|LINE|L1	72049	MIR7160					0	0
chr8	2119078	2119417	H3K9me1	chr8	2119073	2119086	5	Intergenic	Intergenic	94579	MIR7160					0	0
chr8	2141273	2141662	H3K9me1	chr8	2141390	2141403	5	Intergenic	Intergenic	116799	MIR7160					0	0
chr8	2244026	2244681	H3K9me1	chr8	2244541	2244554	5	Intergenic	Intergenic	219685	MIR7160					0	0
chr8	2349906	2350151	H3K9me2	chr8	2349992	2350005	5	Intergenic	MER34A|LTR|ERV1	325360	MIR7160					0	0
chr8	4482491	4482758	H3K9me2	chr8	4482585	4482599	3	intron (NM_033225, intron 2 of 69)	intron (NM_033225, intron 2 of 69)	369703	CSMD1					0	0
chr8	6215729	6215984	H3K9me1	chr8	6215888	6215901	5	Intergenic	L1MB3|LINE|L1	48212	LOC100287015					0	0
chr8	6229194	6229589	H3K9me1	chr8	6229328	6229342	3	Intergenic	AluJb|SINE|Alu	34677	LOC100287015					0	0
chr8	8145113	8145497	H3K9me2	chr8	8145159	8145172	5	Intergenic	L3|LINE|CR1	59213	FAM86B3P					0	0
chr8	8703864	8704179	H3K9me1	chr8	8704169	8704182	5	intron (NM_004225, intron 1 of 2)	L2a|LINE|L2	47109	MFHAS1					0	0
chr8	8975602	8975841	H3K9me2	chr8	8975714	8975727	5	Intergenic	Intergenic	32498	PPP1R3B		0.952069		0.000330507	0	1
chr8	9369649	9369894	H3K9me2	chr8	9369832	9369845	5	Intergenic	Intergenic	-43673	TNKS					0	0
chr8	9511534	9511757	H3K9me1	chr8	9511622	9511635	5	intron (NM_003747, intron 3 of 26)	intron (NM_003747, intron 3 of 26)	-87536	MIR597					0	0
chr8	9626183	9626513	H3K9me1	chr8	9626395	9626409	4	intron (NM_003747, intron 25 of 26)	intron (NM_003747, intron 25 of 26)	27166	MIR597					0	0
chr8	10332416	10332614	H3K9me1	chr8	10332461	10332474	5	Intergenic	Intergenic	-50541	PRSS55					0	0
chr8	10371760	10371978	H3K9me1	chr8	10371886	10371900	4	Intergenic	Intergenic	-11187	PRSS55					0	0
chr8	11220011	11220225	H3K9me1	chr8	11220049	11220062	5	intron (NR_001578, intron 6 of 8)	intron (NR_001578, intron 6 of 8)	-5793	C8orf12					0	0
chr8	11635334	11635709	H3K9me1	chr8	11635640	11635654	4	intron (NM_001135748, intron 3 of 4)	L2a|LINE|L2	8350	NEIL2					0	0
chr8	12408309	12408514	H3K9me1	chr8	12408410	12408423	5	non-coding (NR_040091, exon 7 of 7)	non-coding (NR_040091, exon 7 of 7)	113890	LOC100506990					0	0
chr8	12443899	12444104	H3K9me1	chr8	12444013	12444027	4	intron (NR_047662, intron 6 of 8)	intron (NR_047662, intron 6 of 8)	79118	LOC729732					0	0
[truncated: 382 more rows]

## Sheet: SI02_Gene_symbols
1408_ChIP-Seq_H3K9ME_ChIP-Seq_KDM3A_transcriptomic_up_regulation_differential_expression	1912_ChIP-Seq_H3K9me1/2_demethylation_and_ChIP-Seq_AR	421_ChIP-Seq_H3K9me1/2_AR_differential_expression_upon_KDM3A_or_AR_knockdown	260_ChIP-Seq_H3K9me1/2_AR_differential_down_regulation_upon_KDM3A_or_AR_knockdown	203_ChIP-Seq_H3K9me1/2_AR_differential_down_regulation_upon_KDM3A_knockdown	45_ChIP-Seq_H3K9me1/2_AR_differential_expression_upon_KDM3A_and_AR_knockdown
KRT19	KRT19	KRT19	KRT19	KRT19	KRT19
NKX3-1	NKX3-1	NKX3-1	NKX3-1	NKX3-1	NKX3-1
TNS3	TNS3	TNS3	TNS3	TNS3	TNS3
SLC45A3	SLC45A3	SLC45A3	SLC45A3	SLC45A3	SLC45A3
THBS1	THBS1	THBS1	THBS1	THBS1	THBS1
MAFB	MAFB	MAFB	MAFB	MAFB	MAFB
PPTC7	PPTC7	PPTC7	PPTC7	PPTC7	PPTC7
C1orf21	C1orf21	C1orf21	C1orf21	C1orf21	C1orf21
RGS2	RGS2	RGS2	RGS2	RGS2	RGS2
INPP4B	INPP4B	INPP4B	INPP4B	INPP4B	INPP4B
KCNMA1	KCNMA1	KCNMA1	KCNMA1	KCNMA1	KCNMA1
EEF2K	EEF2K	EEF2K	EEF2K	EEF2K	EEF2K
PTK2B	PTK2B	PTK2B	PTK2B	PTK2B	PTK2B
MBOAT2	MBOAT2	MBOAT2	MBOAT2	MBOAT2	MBOAT2
NEDD4L	NEDD4L	NEDD4L	NEDD4L	NEDD4L	NEDD4L
IGF1	IGF1	IGF1	IGF1	IGF1	IGF1
ASAP1	ASAP1	ASAP1	ASAP1	ASAP1	ASAP1
JPH1	JPH1	JPH1	JPH1	JPH1	JPH1
SPOCK1	SPOCK1	SPOCK1	SPOCK1	SPOCK1	SPOCK1
ZFP36L1	ZFP36L1	ZFP36L1	ZFP36L1	ZFP36L1	ZFP36L1
HNRNPD	HNRNPD	HNRNPD	HNRNPD	HNRNPD	HNRNPD
WWC1	WWC1	WWC1	WWC1	WWC1	WWC1
ACSL3	ACSL3	ACSL3	ACSL3	ACSL3	ACSL3
MMAB	MMAB	MMAB	MMAB	MMAB	MMAB
LOC728739	LOC728739	LOC728739	LOC728739	LOC728739	LOC728739
PUS1	PUS1	PUS1	PUS1	PUS1	PUS1
NT5DC3	NT5DC3	NT5DC3	NT5DC3	NT5DC3	NT5DC3
SLFN11	SLFN11	SLFN11	SLFN11	SLFN11	SLFN11
C9orf152	C9orf152	C9orf152	C9orf152	C9orf152	CNNM2
NPY	NPY	NPY	NPY	NPY	BPGM
IGFBP3	IGFBP3	IGFBP3	IGFBP3	IGFBP3	WSB1
ABCB10	ABCB10	ABCB10	ABCB10	ABCB10	PTPRR
DDC	DDC	DDC	DDC	DDC	ENTPD4
UGP2	UGP2	UGP2	UGP2	UGP2	PVRL3
AUTS2	AUTS2	AUTS2	AUTS2	AUTS2	ELF3
PLEKHA2	PLEKHA2	PLEKHA2	PLEKHA2	PLEKHA2	SEMA3C
RTN1	RTN1	RTN1	RTN1	RTN1	TMEM45B
FAM174B	FAM174B	FAM174B	FAM174B	FAM174B	GSTA4
FAM188B	FAM188B	FAM188B	FAM188B	FAM188B	TMEM2
DIABLO	DIABLO	DIABLO	DIABLO	DIABLO	ST3GAL1
NECAB1	NECAB1	NECAB1	NECAB1	NECAB1	PPP2R5A
SOCS2	SOCS2	SOCS2	SOCS2	SOCS2	MTMR9
RAB11FIP2	RAB11FIP2	RAB11FIP2	RAB11FIP2	RAB11FIP2	NFKBIZ
NDRG1	NDRG1	NDRG1	NDRG1	NDRG1	C8orf4
DCTD	DCTD	DCTD	DCTD	DCTD	RFTN1
S100A6	S100A6	S100A6	S100A6	S100A6
LOC646214	LOC646214	LOC646214	LOC646214	LOC646214
MAF	MAF	MAF	MAF	MAF
CMTM7	CMTM7	CMTM7	CMTM7	CMTM7
VAV3	VAV3	VAV3	VAV3	VAV3
RNF220	RNF220	RNF220	RNF220	RNF220
CHST15	CHST15	CHST15	CHST15	CHST15
MSI1	MSI1	MSI1	MSI1	MSI1
RBM18	RBM18	RBM18	RBM18	RBM18
MATN2	MATN2	MATN2	MATN2	MATN2
CAMK2D	CAMK2D	CAMK2D	CAMK2D	CAMK2D
GABRB3	GABRB3	GABRB3	GABRB3	GABRB3
LYSMD2	LYSMD2	LYSMD2	LYSMD2	LYSMD2
ELF5	ELF5	ELF5	ELF5	ELF5
PDE6B	PDE6B	PDE6B	PDE6B	PDE6B
FOXO3	FOXO3	FOXO3	FOXO3	FOXO3
PHF21A	PHF21A	PHF21A	PHF21A	PHF21A
ZNF618	ZNF618	ZNF618	ZNF618	ZNF618
MSL3	MSL3	MSL3	MSL3	MSL3
ABHD12	ABHD12	ABHD12	ABHD12	ABHD12
RASSF5	RASSF5	RASSF5	RASSF5	RASSF5
MSR1	MSR1	MSR1	MSR1	MSR1
SH3PXD2A	SH3PXD2A	SH3PXD2A	SH3PXD2A	SH3PXD2A
BCAR3	BCAR3	BCAR3	BCAR3	BCAR3
ICA1	ICA1	ICA1	ICA1	ICA1
MYH15	MYH15	MYH15	MYH15	MYH15
MEX3C	MEX3C	MEX3C	MEX3C	MEX3C
SELENBP1	SELENBP1	SELENBP1	SELENBP1	SELENBP1
FAM63A	FAM63A	FAM63A	FAM63A	FAM63A
SENP6	SENP6	SENP6	SENP6	SENP6
MRPL19	MRPL19	MRPL19	MRPL19	MRPL19
GOLGA4	GOLGA4	GOLGA4	GOLGA4	GOLGA4
HOPX	HOPX	HOPX	HOPX	HOPX
ADRB2	ADRB2	ADRB2	ADRB2	ADRB2
UBE2H	UBE2H	UBE2H	UBE2H	UBE2H
FHOD3	FHOD3	FHOD3	FHOD3	FHOD3
LARP6	LARP6	LARP6	LARP6	LARP6
DLD	DLD	DLD	DLD	DLD
PRKAG2	PRKAG2	PRKAG2	PRKAG2	PRKAG2
RNF20	RNF20	RNF20	RNF20	RNF20
FSCN1	FSCN1	FSCN1	FSCN1	FSCN1
NEDD1	NEDD1	NEDD1	NEDD1	NEDD1
FOXC1	FOXC1	FOXC1	FOXC1	FOXC1
LGALS8	LGALS8	LGALS8	LGALS8	LGALS8
GTF3C4	GTF3C4	GTF3C4	GTF3C4	GTF3C4
VPS37D	VPS37D	VPS37D	VPS37D	VPS37D
DUT	DUT	DUT	DUT	DUT
CEBPD	CEBPD	CEBPD	CEBPD	CEBPD
TMEM55A	TMEM55A	TMEM55A	TMEM55A	TMEM55A
SMAD3	SMAD3	SMAD3	SMAD3	SMAD3
RPL32	RPL32	RPL32	RPL32	RPL32
NUDT7	NUDT7	NUDT7	NUDT7	NUDT7
LYSMD1	LYSMD1	LYSMD1	LYSMD1	LYSMD1
SORL1	SORL1	SORL1	SORL1	SORL1
FAM60A	FAM60A	FAM60A	FAM60A	FAM60A
MDFIC	MDFIC	MDFIC	MDFIC	MDFIC
ALCAM	ALCAM	ALCAM	ALCAM	ALCAM
NAMPT	NAMPT	NAMPT	NAMPT	NAMPT
RPRD2	RPRD2	RPRD2	RPRD2	RPRD2
TRAK1	TRAK1	TRAK1	TRAK1	TRAK1
WHSC1L1	WHSC1L1	WHSC1L1	WHSC1L1	WHSC1L1
FECH	FECH	FECH	FECH	FECH
LPGAT1	LPGAT1	LPGAT1	LPGAT1	LPGAT1
TTC31	TTC31	TTC31	TTC31	TTC31
ID4	ID4	ID4	ID4	ID4
EBPL	EBPL	EBPL	EBPL	EBPL
FAM110B	FAM110B	FAM110B	FAM110B	FAM110B
GOLGB1	GOLGB1	GOLGB1	GOLGB1	GOLGB1
SRPK1	SRPK1	SRPK1	SRPK1	SRPK1
TRERF1	TRERF1	TRERF1	TRERF1	TRERF1
LRRC49	LRRC49	LRRC49	LRRC49	LRRC49
SNX4	SNX4	SNX4	SNX4	SNX4
NMNAT3	NMNAT3	NMNAT3	NMNAT3	NMNAT3
LOC642236	LOC642236	LOC642236	LOC642236	LOC642236
TCHP	TCHP	TCHP	TCHP	TCHP
FAM178B	FAM178B	FAM178B	FAM178B	FAM178B
NR3C2	NR3C2	NR3C2	NR3C2	NR3C2
ZC3H15	ZC3H15	ZC3H15	ZC3H15	ZC3H15
FRMD4A	FRMD4A	FRMD4A	FRMD4A	FRMD4A
ACACB	ACACB	ACACB	ACACB	ACACB
CTSO	CTSO	CTSO	CTSO	CTSO
GRHL2	GRHL2	GRHL2	GRHL2	GRHL2
C15orf54	C15orf54	C15orf54	C15orf54	C15orf54
ACPL2	ACPL2	ACPL2	ACPL2	ACPL2
EPHA3	EPHA3	EPHA3	EPHA3	EPHA3
ARL4A	ARL4A	ARL4A	ARL4A	ARL4A
KCNK2	KCNK2	KCNK2	KCNK2	KCNK2
ARFGEF2	ARFGEF2	ARFGEF2	ARFGEF2	ARFGEF2
ELAC2	ELAC2	ELAC2	ELAC2	ELAC2
MTERF	MTERF	MTERF	MTERF	MTERF
MFSD4	MFSD4	MFSD4	MFSD4	MFSD4
DCTN6	DCTN6	DCTN6	DCTN6	DCTN6
TOR1AIP2	TOR1AIP2	TOR1AIP2	TOR1AIP2	TOR1AIP2
FAM134B	FAM134B	FAM134B	FAM134B	FAM134B
ZNF777	ZNF777	ZNF777	ZNF777	ZNF777
EPDR1	EPDR1	EPDR1	EPDR1	EPDR1
SMYD3	SMYD3	SMYD3	SMYD3	SMYD3
NACA	NACA	NACA	NACA	NACA
FAM81A	FAM81A	FAM81A	FAM81A	FAM81A
DUSP23	DUSP23	DUSP23	DUSP23	DUSP23
JDP2	JDP2	JDP2	JDP2	JDP2
TBL1XR1	TBL1XR1	TBL1XR1	TBL1XR1	TBL1XR1
PACSIN2	PACSIN2	PACSIN2	PACSIN2	PACSIN2
OSBPL10	OSBPL10	OSBPL10	OSBPL10	OSBPL10
CLMN	CLMN	CLMN	CLMN	CLMN
C10orf11	C10orf11	C10orf11	C10orf11	C10orf11
TRIM24	TRIM24	TRIM24	TRIM24	TRIM24
WWP2	WWP2	WWP2	WWP2	WWP2
HNF4G	HNF4G	HNF4G	HNF4G	HNF4G
EDARADD	EDARADD	EDARADD	EDARADD	EDARADD
BAIAP2L1	BAIAP2L1	BAIAP2L1	BAIAP2L1	BAIAP2L1
MATR3	MATR3	MATR3	MATR3	MATR3
CRBN	CRBN	CRBN	CRBN	CRBN
SRD5A3	SRD5A3	SRD5A3	SRD5A3	SRD5A3
LPHN2	LPHN2	LPHN2	LPHN2	LPHN2
CEP57	CEP57	CEP57	CEP57	CEP57
FAM20B	FAM20B	FAM20B	FAM20B	FAM20B
UACA	UACA	UACA	UACA	UACA
POLL	POLL	POLL	POLL	POLL
CCT6B	CCT6B	CCT6B	CCT6B	CCT6B
HK1	HK1	HK1	HK1	HK1
SLC6A15	SLC6A15	SLC6A15	SLC6A15	SLC6A15
RGS20	RGS20	RGS20	RGS20	RGS20
GBA3	GBA3	GBA3	GBA3	GBA3
SMYD2	SMYD2	SMYD2	SMYD2	SMYD2
ARHGEF2	ARHGEF2	ARHGEF2	ARHGEF2	ARHGEF2
ETNK1	ETNK1	ETNK1	ETNK1	ETNK1
SCAND1	SCAND1	SCAND1	SCAND1	SCAND1
RFWD3	RFWD3	RFWD3	RFWD3	RFWD3
KIAA1804	KIAA1804	KIAA1804	KIAA1804	KIAA1804
TOB1	TOB1	TOB1	TOB1	TOB1
ZCCHC17	ZCCHC17	ZCCHC17	ZCCHC17	ZCCHC17
CHODL	CHODL	CHODL	CHODL	CHODL
PFKP	PFKP	PFKP	PFKP	PFKP
PVRL4	PVRL4	PVRL4	PVRL4	PVRL4
SCIN	SCIN	SCIN	SCIN	SCIN
CLDN14	CLDN14	CLDN14	CLDN14	CLDN14
DTNBP1	DTNBP1	DTNBP1	DTNBP1	DTNBP1
PVT1	PVT1	PVT1	PVT1	PVT1
DHX36	DHX36	DHX36	DHX36	DHX36
CD46	CD46	CD46	CD46	CD46
PDCL3	PDCL3	PDCL3	PDCL3	PDCL3
EML1	EML1	EML1	EML1	EML1
PFKFB2	PFKFB2	PFKFB2	PFKFB2	PFKFB2
RPAP3	RPAP3	RPAP3	RPAP3	RPAP3
C1orf116	C1orf116	C1orf116	C1orf116	C1orf116
HMGCS2	HMGCS2	HMGCS2	HMGCS2	HMGCS2
ERP27	ERP27	ERP27	ERP27	ERP27
KIAA1211	KIAA1211	KIAA1211	KIAA1211	KIAA1211
IER5	IER5	IER5	IER5	IER5
MAPK13	MAPK13	MAPK13	MAPK13	MAPK13
NTS	NTS	NTS	NTS	NTS
EXOC2	EXOC2	EXOC2	EXOC2	EXOC2
PBX1	PBX1	PBX1	PBX1	PBX1
SLC17A4	SLC17A4	SLC17A4	SLC17A4	SLC17A4
ZNF385A	ZNF385A	ZNF385A	ZNF385A	ZNF385A
ROBO1	ROBO1	ROBO1	ROBO1	ROBO1
ABCA1	ABCA1	ABCA1	ABCA1	ABCA1
SEPT7	LOC100129138	LOC100129138	LOC100129138
USP21	LINC00624	LINC00624	LINC00624
FOXD1	TNFSF4	TNFSF4	TNFSF4
DPYSL2	NPHS2	NPHS2	NPHS2
AHCTF1	XPR1	XPR1	XPR1
TACC2	TSEN15	TSEN15	TSEN15
GRM8	MARC1	MARC1	MARC1
S100A13	DUSP10	DUSP10	DUSP10
HIPK2	TAF1A	TAF1A	TAF1A
UBE2V2	FBXO28	FBXO28	FBXO28
PSD4	PYCR2	PYCR2	PYCR2
CLDN1	ZNF678	ZNF678	ZNF678
FHIT	NID1	NID1	NID1
CAMK2B	ADRA2A	ADRA2A	ADRA2A
METTL13	LINC00959	LINC00959	LINC00959
SORBS3	DLG2	DLG2	DLG2
MSRA	ALG10	ALG10	ALG10
PTPN2	SLC38A4	SLC38A4	SLC38A4
RAB18	WNT10B	WNT10B	WNT10B
YWHAZ	DDX55	DDX55	DDX55
MRPL15	ZNF268	ZNF268	ZNF268
SLC35F1	BLM	BLM	BLM
TWF2	IRX3	IRX3	IRX3
CDH6	TOM1L1	TOM1L1	TOM1L1
ANK3	MAP2K6	MAP2K6	MAP2K6
MYC	SKA1	SKA1	SKA1
MEST	CHAC2	CHAC2	CHAC2
FERMT1	XPO1	XPO1	XPO1
ECHDC3	MARS2	MARS2	MARS2
STK3	NELFCD	NELFCD	NELFCD
EDN2	CD47	CD47	CD47
ATP5G1	GRAMD1C	GRAMD1C	GRAMD1C
MYO5B	TMEM39A	TMEM39A	TMEM39A
SLC30A1	PTPLB	PTPLB	PTPLB
LPL	MCM2	MCM2	MCM2
MMEL1	C3orf80	C3orf80	C3orf80
VPS37B	NLGN1	NLGN1	NLGN1
PACSIN1	LAMP3	LAMP3	LAMP3
NFASC	DGKG	DGKG	DGKG
ARHGEF10	NPR3	NPR3	NPR3
KIF12	PTGER4	PTGER4	PTGER4
MYH14	PRIM2	PRIM2	PRIM2
ANO6	PEX3	PEX3	PEX3
ARHGAP24	AKAP12	AKAP12	AKAP12
PTPN6	TFB1M	TFB1M	TFB1M
LIPC	YAE1D1	YAE1D1	YAE1D1
RNF187	VGF	VGF	VGF
NCOR2	LINC01003	LINC01003	LINC01003
LANCL2	SLC25A37	SLC25A37	SLC25A37
ILVBL	PREX2	PREX2	PREX2
TJP2	ZBTB10	ZBTB10	ZBTB10
PODXL	SYBU	SYBU	SYBU
CALD1	GCNT1	GCNT1	GCNT1
ZNF395	CTNNAL1	CTNNAL1	CTNNAL1
ELMOD3	RHOU	RHOU	RHOU
RAB25	CTH	CTH	CTH
LOC100133985	ADPGK	ADPGK	ADPGK
SYPL1	CNNM2	CNNM2
FTO	BPGM	BPGM
H2AFY2	WSB1	WSB1
PRSS23	PTPRR	PTPRR
KIAA0355	ENTPD4	ENTPD4
MX1	PVRL3	PVRL3
HLA-F	ELF3	ELF3
RDH10	SEMA3C	SEMA3C
MAP2	TMEM45B	TMEM45B
ZNF277	GSTA4	GSTA4
SORBS2	TMEM2	TMEM2
SMOC1	ST3GAL1	ST3GAL1
AK5	PPP2R5A	PPP2R5A
PABPC4L	MTMR9	MTMR9
BMPR2	NFKBIZ	NFKBIZ
SEL1L3	C8orf4	C8orf4
ZNF217	RFTN1	RFTN1
LAD1	SPATA6	SPATA6
DOCK8	DAB1-AS1	DAB1-AS1
NAP1L1	GATAD2B	GATAD2B
ALDH7A1	RIT1	RIT1
PCNP	ATP1A2	ATP1A2
VIPR1	UHMK1	UHMK1
CACNB3	BRINP3	BRINP3
PARP12	DENND1B	DENND1B
FOXL2	LHX9	LHX9
HABP2	ZBED6	ZBED6
NANS	RPS6KC1	RPS6KC1
PIP4K2A	C10orf76	C10orf76
CLUAP1	GPR26	GPR26
FAIM3	CLSTN3	CLSTN3
RPL8	GPRC5A	GPRC5A
PTP4A3	STK38L	STK38L
PPIE	DIP2B	DIP2B
MAD2L1	SLC16A7	SLC16A7
EGFR	PPP1R12A	PPP1R12A
SLC39A11	ATP12A	ATP12A
ABLIM3	SNAP23	SNAP23
NETO2	SEMA6D	SEMA6D
OCEL1	CLEC18B	CLEC18B
LETMD1	PCTP	PCTP
MED30	BCAS3	BCAS3
CCDC136	CDH7	CDH7
SRPK2	IZUMO2	IZUMO2
TSC22D1	CSRNP3	CSRNP3
SH2D4A	WDFY1	WDFY1
FAM84B	NEK10	NEK10
MAP7	FOXP1	FOXP1
COQ10A	ZPLD1	ZPLD1
CLGN	ZBTB20	ZBTB20
ACBD3	CP	CP
PON1	LCORL	LCORL
ETS1	CCNG2	CCNG2
MAPKAPK5	RAPGEF2	RAPGEF2
LSM4	SPOCK3	SPOCK3
GSTO1	CTNND2	CTNND2
CD9	HCN1	HCN1
KIT	OCLN	OCLN
CCNG1	EDIL3	EDIL3
CPT1C	FAM65B	FAM65B
TEAD4	TEAD3	TEAD3
ATXN3	MIR133B	MIR133B
PPP1R9A	MYO6	MYO6
CDKN2C	GPR63	GPR63
PDCD5	UTRN	UTRN
PTMA	TWIST1	TWIST1
RASD2	GLI3	GLI3
GIN1	CDC14C	CDC14C
RSL24D1	SEMA3D	SEMA3D
SERHL	LMTK2	LMTK2
MKRN1	MKLN1	MKLN1
LRRN1	PPP1R3B	PPP1R3B
LIMK1	EBF2	EBF2
FZD6	PPP2R2A	PPP2R2A
B3GNT3	NCOA2	NCOA2
SYK	MMP16	MMP16
HSPA4	MTSS1	MTSS1
MPP6	AGO2	AGO2
ADORA2B	TMC1	TMC1
YWHAE	AK8	AK8
DYRK4	ETV5	ETV5
MSX1	FIG4	FIG4
SLC35F2	PIP4K2C	PIP4K2C
ANKRD1	TMEM206	TMEM206
IMPAD1	DYNLL2	DYNLL2
CCDC104	SLC45A1	SLC45A1
BCL2L1	PELI2	PELI2
PQLC1	PSD3	PSD3
MYOF	FRAS1	FRAS1
HECA	WNT3A	WNT3A
C3orf70	IGFBP7	IGFBP7
C21orf33	CCDC28B	CCDC28B
KDM3B	PTTG3P	PTTG3P
FZD4	LOC654342	LOC654342
RRM1	TSPAN8	TSPAN8
PCDH7	SHOX2	SHOX2
HES1	KIAA0586	KIAA0586
CLDN23	MRFAP1L1	MRFAP1L1
ZNF608	RNF150	RNF150
DUSP22	IL10	IL10
TBC1D8	CTSZ	CTSZ
DSTN	AGTRAP	AGTRAP
SBNO2	FAM19A2	FAM19A2
PNO1	PCP4	PCP4
MPRIP	PRPS1L1	PRPS1L1
AP3M2	HSD17B3	HSD17B3
GHR	PLXNA2	PLXNA2
STX2	SRPRB	SRPRB
WASF2	PRKAR1A	PRKAR1A
LARS2	AGTR1	AGTR1
DPYSL3	UBE3C	UBE3C
CTHRC1	EXTL3	EXTL3
PHF2	SHC1	SHC1
EFNA1	KIF24	KIF24
MIR586	ZNF783	ZNF783
C18orf21	KIF1B	KIF1B
PCMTD1	NUP35	NUP35
PTK2	DNAH14	DNAH14
MOCS1	SCNM1	SCNM1
VOPP1	PPAP2B	PPAP2B
KAAG1	SH3BP5L	SH3BP5L
C15orf27	NCALD	NCALD
PCOLCE2	KRT18	KRT18
CD44	RNF24	RNF24
RFX5	CCRN4L	CCRN4L
CRABP2	SCARNA3	SCARNA3
GMPR	SLC45A4	SLC45A4
NPM2	QKI	QKI
MTHFS	TXNDC11	TXNDC11
ELL	PLA2G4A	PLA2G4A
TMTC2	TOX	TOX
MTUS1	QSOX1	QSOX1
PFDN1	C9orf72	C9orf72
TTC8	RAD54L2	RAD54L2
SLC2A4RG	TSPAN5	TSPAN5
ZBTB47	ATXN1	ATXN1
DOK4	AHR	AHR
NRCAM	UPP1	UPP1
KCTD3	DOPEY2	DOPEY2
COLEC12	UBE2Q1	UBE2Q1
RASL11A	CLN8	CLN8
SCG3	DERL1	DERL1
PARL	TGFBR3	TGFBR3
JMY	ST3GAL5	ST3GAL5
G3BP1	IRS2	IRS2
GAS1	RTN4	RTN4
MEX3B	TPK1	TPK1
RORC	PAG1	PAG1
CPNE1	N4BP1	N4BP1
GPR162	NUCB2	NUCB2
TSEN2	EPHX1	EPHX1
CLASP2	LARGE	LARGE
CPNE8	KIAA0319	KIAA0319
SLC44A1	SEMA4F	SEMA4F
ZNF32	MPZL1	MPZL1
FKBP9L	GOLT1A	GOLT1A
TOMM34	RABEP1	RABEP1
SLC24A1	PPIC	PPIC
BRPF3	GRM3	GRM3
RCAN3	PTGS2	PTGS2
GLYATL2	SAMD5	SAMD5
C21orf59	AJAP1
PMEPA1	MIR4417
CLRN3	RERE
LOC100129550	CTNNBIP1
FAM104A	PEX14
DFNA5	PRDM2
SPAG16	KAZN
MBTPS1	MIR3675
KLHL2	IFFO2
KIF5B	UBR4
TBPL1	UBXN10-AS1
FZD9	WNT4
RAB3IP	HTR1D
CRTAP	CNR2
GRIN3A	MIR378F
SLC2A12	PTPRU
RAVER2	CSMD2
TRIM2	GJB5
CNKSR3	AGO3
BTG1	THRAP3
BNIP3L	MIR4255
CAV2	SMAP2
PPP1R1B	GUCA2B
LIMK2	RPS15AP10
OIP5	MAST2
AP1G2	MIR4781
STARD3NL	MYSM1
GPR56	HSD52
VHL	L1TD1
CSRP2BP	TCTEX1D1
ALOX15	DEPDC1
ZNF358	LRRC7
GNG7	ZRANB2-AS2
PIK3CB	DNASE2B
ARHGAP10	SH3GLB1
USP22	PKN2
PKNOX1	ZNF326
PDCD2	GLMN
ERRFI1	EVI5
H2AFY	FAM69A
RAB11A	LOC101928436
PPIA	ADORA3
MRPS22	SYT6
MRPS30	GDAP2
DIS3L	PHGDH
SF3B1	PDE4DIP
IDH2	TXNIP
ICK	ANKRD35
INMT	CD160
TPM4	PDZK1
DEF6	GJA5
STAT6	MIR5087
XPO5	OTUD7B
FLJ20021	CA14
MB	PRPF3
SOD3	MIR6878
SRI	TNFAIP8L2-SCNM1
BBX	LINGO4
C9orf66	THEM5
ELL2	CRNN
KCNK1	LCE3E
PLAT	LCE3A
CHURC1	S100A7L2
FKBP5	MIR8083
ABCC4	SLC27A3
FLJ45513	TPM3
MTBP	UBAP2L
RSU1	ATP8B2
MAT2B	ADAR
FYN	KCNN3
KLF10	ADAM15
CDH3	RP11-307C12.11
TPD52	SLC50A1
NEFH	TRIM46
TCEA1	FDPS
NGEF	MSTO2P
DLG5	GON4L
NUFIP1	LAMTOR2
ARHGEF3	LMNA
ZNF148	SLC25A44
RRBP1	BGLAP
SFTPD	RHBG
ZNF789	MEF2D
ANKRD6	IQGAP3
TCEA3	HAPLN2
CUL4A	SH2D2A
SHANK2	ETV3L
PRKDC	ETV3
ITM2C	FCRL5
RPL26	CD5L
NME2	RP11-404O13.1
PDLIM1	CD1D
CTGF	MNDA
TBC1D2B	OR10J1
MTFR1	OR10J5
CXCL13	CCDC19
TRIM4	LINC01133
SMOX	KCNJ9
TCERG1	IGSF8
FTH1	SUMO1P3
SUCLA2	NHLH1
VPS13A	CD244
CAST	F11R
CCDC59	FCER1G
NUP93	ATF6
ZBTB5	OLFML2B
HN1	MIR4654
ACTN2	MIR556
SUCLG2	SH2D1B
TRIP4	C1orf110
APOD	RGS5
ATP6V1C2	LOC100422212
CDK5RAP1	RP11-506O24.1
PTPN3	LMX1A
EIF3H	RXRG
ANXA9	LRRC52
C9orf156	RP11-280O1.2
TMEM45A	FMO9P
HSD3B7	POGK
PRKCD	DUSP27
TACO1	POU2F1
PITX2	RCSD1
PRKAR1B	MPC2
HDAC2	ANKRD36BP1
IPO7	RP5-968D22.1
YWHAG	XCL1
MRPS10	DPT
HES2	LINC00626
RTTN	F5
BCL10	SELP
LAP3	LINC01142
POLG	PRRX1
FER	MIR1295A
ADA	TOP1P1
FAM86A	MIR3120
SFXN5	FASLG
SYF2	LOC100506023
ACSF2	PRDX6
CSNK2A1	SLC9C2
SEMA4D	RABGAP1L
TUB	GPR52
HDAC11	TNN
ZNF680	KIAA0040
AK2	TNR
SNORA76	PAPPA2
TOB2	MIR488
C1orf131	BRINP2
CGNL1	SEC16B
RAP1GAP	TEX35
SWAP70	C1orf220
ARHGAP17	MIR4424
IVNS1ABP	ANGPTL1
GCSH	FAM163A
CCDC91	CEP350
MICALCL	KIAA1614
NUCKS1	MR1
H1FX	GM140
KIAA1467	CACNA1E
DDX10	ZNF648
BTBD7	GS1-122H1.2
OSBPL8	TEDDM1
MRPS26	LOC284648
AMD1	NPL
OMA1	LAMC1
SETMAR	NCF2
ZZZ3	COLGALT2
GALNT10	EDEM3
RAI14	HMCN1
ASAP3	PRG4
TMEM18	MIR548F1
MOSPD3	RP11-463J7.2
C18orf54	RGS18
AZGP1	B3GALT2
ST6GAL1	MIR4735
NBAS	CFHR4
SLC44A2	CRB1
STX16	C1orf53
SAR1B	NEK7
CNTN4	PTPRC
DOCK9	MIR181B1
RRAS2	NR5A2
ABLIM1	LINC00862
NFIC	ZNF281
MUTYH	KIF14
PPP1CB	KIF21B
PLA2G16	IGFN1
PGC	PKP1
CHCHD7	RNU6-79P
SGSM1	MIR1231
PDAP1	LMOD1
NR1D2	PPP1R12B
DCP1A	SYT2
SPTLC2	PPFIA4
PLEKHF2	MYBPH
NDUFB3	FMOD
LONRF2	PRELP
KLHL35	ATP2B4
SREBF1	SNORA77
SMU1	SOX13
FAM105A	PLEKHA6
USP1	PIK3C2B
LOC730102	MDM4
CUL5	LRRN2
LAT2	DSTYK
NARS2	NUAK2
SP110	LEMD1
MAP1B	MIR135B
FAM89A	AVPR1B
SMAD4	IL20
WASF3	C4BPB
USP4	CR1L
RC3H2	LOC148696
AKAP10	CD34
MYO5C	MIR205HG
MAPKAP1	DIEXF
BRD8	SYT14
SV2A	KCNH1
SLC16A14	SNORA16B
E2F1	NENF
PDE9A	ATF3
ZMYND11	FAM71A
AIDA	VASH2
MSRB2	LINC00538
FEZ2	CENPF
MAP2K1	USH2A
GATC	ESRRG
PGM1	LINC00210
TMEFF2	RP11-224O19.2
TFAP2C	RP11-135J2.4
GTF2IRD1	LYPLAL1
SMAD7	RNU5F-1
ZNF444	SLC30A10
PPFIBP2	RAB3GAP2
MAPK8IP2	MARK1
POLR3H	HLX-AS1
USP46	C1orf140
TMEM9B	HHIPL2
NFIB	TLR5
CSTF2T	SUSD4
ZNF385B	C1orf65
CKB	CAPN8
TMEM30B	CAPN2
VPS72	WDR26
F3	CNIH3
HOMER3	LBR
ANKMY1	ENAH
C4orf33	SRP9
AQP3	SDE2
FMO4	MIXL1
SPINK4	PARP1
C11orf70	C1orf95
UBQLN1	PSEN2
TP53INP1	CDC42BPA
MYO1A	LOC100130093
ZNF425	ARF1
LDHD	C1orf145
TXNDC15	DUSP5P1
SLC26A2	RAB4A
DUSP11	ACTA1
USH1C	URB2
ZDHHC1	PGBD5
PPM1E	C1orf198
TTC37	TRIM67
PAK6	RP5-1097F14.3
PAPSS1	EXOC8
HNMT	SNRPD2P2
TRAF5	TSNAX-DISC1
SLC25A13	DISC2
MAP2K5	SIPA1L2
PNMA2	MAP10
SMARCA4	MIR4427
ZNF330	SLC35F3
SERGEF	MIR4671
UBP1	TARBP1
ATP1A1	LINC01132
CWF19L2	SNORA14B
RBP7	GNG4
C7orf49	LYST
ZNHIT3	MT1HL1
GPR150	RYR2
FAIM	ZP4
MLKL	LINC01139
GLIPR2	CHRM3-AS2
THAP4	CHRM3-AS1
ARPP19	RPS7P5
ASGR1	MIR3123
GPN3	RGS7
PDIA2	MAP1LC3C
NUDT3	PLD5
NFKBIA	KIF26B
RARG	SCCPDH
UBAC2	ZNF695
ARHGAP20	ZNF124
SDCCAG8	ZNF496
SGCE	GCSAML
SPSB1	OR2G3
NINJ1	OR2T8
CERK	OR14I1
NEGR1	LINC00200
RPS15A	AKR1CL1
MARCKS	LINC00706
MAP4K4	LINC00708
ADD3	FAM171A1
SEPN1	FAM188A
C1QTNF1	MTRNR2L7
LITAF	GPRIN2
NSMCE2	LOC100996758
GPN2	RTKN2
SPDEF	LRRTM3
LMNB1	TACR2
CITED4	NPFFR1
PRR16	LRRC20
CA12	LINC00595
BCHE	SH2D4B
TARP	GHITM
SUMF2	GRID1-AS1
DAGLA	TNKS2-AS1
EPSTI1	CPEB3
SRRM1	CYP26A1
AMHR2	KCNIP2-AS1
WIBG	SORCS3-AS1
MYBPC1	XPNPEP1
SNAP29	DUSP5
SLC38A1	ADRB1
ASXL1	GFRA1
ARHGEF16	EMX2
PDE5A	WDR11-AS1
QDPR	FAM53B
ABCC6	ZRANB1
C5orf42	FANK1
CCDC58	ADAM12
STEAP3	FAM196A
TIPRL	PTPRE
DHRS2	LINC01164
RDM1	MUC6
EFNB2	OR52B4
CCDC88C	OR52A5
PBLD	ST5
HMGN2	RP11-540A21.2
C1orf229	MRVI1
CMPK1	GALNT18
LFNG	INSC
C14orf93	BBOX1
MAPK1	MIR8068
HEATR5A	DCDC5
LGI2	RAG2
TXNL4A	TTC17
ERMAP	ALX4
TMC5	DGKZ
ESPNL	CELF1
EPS8L1	OR4B1
TOP1MT	ZP1
HOXB13	SDHAF2
ZNF717	CHRM1
PRPH	SLC22A6
AKR1C2	NRXN2
RAB20	ARL2-SNX15
KCNN2	OVOL1-AS1
RPL36AL	KLC2
THOC6	MYEOV
SERPINH1	PDE2A
CHMP6	MIR4692
CHERP	MIR4300
SLC30A9	MTNR1B
CNTFR	KDM4E
TRIM44	CASP12
TMEM64	SIK2
TBCA	NCAM1-AS1
LMBR1	LINC00900
MED24	CEP164
GUCY1A2	OR6T1
CROCC	FEZ1
TBC1D10B	RP11-598F7.4
SLC47A1	B4GALNT3
RPS26	NINJ2
NEK6	FBXL14
ZBTB16	DCP1B
SYT4	CACNA1C-IT3
ABCC5	CACNA1C-AS1
COCH	LOC100507424
KRT80	TSPAN9
NR1H4	PRMT8
SNHG8	PARP11
PCGF5	CCND2
ELOVL6	NDUFA9
STX8	KCNA6
RCL1	KCNA5
PARVA	NTF3
RAP1GDS1	ANO2
CSNK1A1	VWF
TSKU	CHD4
BUD13	C1S
CAMK2N1	RBP5
NASP	APOBEC1
ABR	FOXJ2
PRKCZ	A2ML1
RIOK3	KLRB1
ATAD1	CLEC12A
HERC6	MIR614
OSBPL5	GSG1
PUS7L	C12orf36
TDRD3	PTPRO
SUSD1	DERA
MAD2L1BP	PLCZ1
GPR116	C12orf39
ASS1	LDHB
RNF145	SOX5
A1CF	MIR920
CSE1L	IFLTD1
LONP2	SSPN
VIL1	ARNTL2
COL28A1	PTHLH
GSTZ1	OVCH1
IFRD2	TMTC1
TSPAN15	H3F3C
SUV420H1	PDZRN4
MRPS14	YAF2
VCX3A	RP11-609L23.1
ZNF438	ADAMTS20
TUBB2B	TMEM117
NME5	PCED1B-AS1
CRISPLD1	RAPGEF3
DYNC1LI2	TMEM106C
MTX3	OR10AD1
NRD1	LALBA
FSTL1	TUBA1C
CEP63	FMNL3
CIB2	SMARCD1
PITPNA	MIR1293
CBLN2	METTL7A
NFYC	CELA1
DNAJC13	SLC4A8
CTTN	C12orf44
CLTA	KRT73
TADA2B	SP7
MPND	MAP3K12
RPS29	LOC400043
CUEDC1	MIR3198-2
RHOBTB3	LACRT
MCRS1	OR2AP1
ACOT4	MMP19
FABP6	PMEL
PLCB1	ERBB3
SERHL2	LRIG3
LMO4	MON2
SNRPN	PPM1H
BBS1	SRGAP1
GC	C12orf66
ZNF384	FLJ41278
MRPS35	MSRB3
COMMD10	RPSAP52
GMPPB	GRIP1
RDH5	RP11-542B15.1
HDDC2	RP11-43N5.1
CHKA	IFNG-AS1
TOR1AIP1	IL26
FDFT1	FRS2
IGFBP1	PTPRB
BAIAP2L2	BBS10
STIP1	ZDHHC17
TPM1	CSRP2
LPAR3	E2F7
MCCC2	NAV3
CCNDBP1	SYT1
YY1	MIR5692B
NELL2	LINC00615
C1orf115	C12orf79
ATP13A2	C12orf74
BTN3A2	EEA1
RWDD3	RP11-486A14.2
HSP90AA1	UBE2N
KRCC1	RP11-887P2.5
IPO5	TMCC3
MTHFD2	MIR492
PLAUR	MIR3685
USP18	METAP2
EHF	PGAM1P5
VEGFC	CCDC38
DEGS2	LTA4H
UBE2L6	ELK3
CKAP4	ANKS1B
VCX	UHRF1BP1L
KIF1A	ARL1
MKNK1	ASCL1
NMD3	C12orf42
TST	CHST11
TTC3	MIR3922
MEP1A	CASC18
BST2	NUAK1
CD163L1	RFX4
SERPINB6	CRY1
HTR6	WSCD2
TSPAN31	CMKLR1
PFKFB3	FICD
SUCLG1	GLTP
KAZALD1	LOC100131138
COPZ2	FAM109A
LRRCC1	RPH3A
ST7	OAS2
MYL9	RP11-438N16.1
AMACR	RBM19
ISCA1	TBX5
PEPD	TBX3
EFNB3	MIR620
RRM2B	MED13L
TRAF3IP2	NOS1
OSBPL2	KSR2
IQSEC2	PEBP1
FAM98A	SRRM4
RCN1	PRKAB1
IMPACT	MIR4498
N6AMT1	ANAPC5
WASL	MIR7107
DDX28	MORN3
BIVM	MIR4304
LOC100129034	RP11-197N18.7
PAPOLA	CCDC92
CCNL2	ZNF664-FAM101A
RMI1	FAM101A
ZC3H7A	SCARB1
HERC5	AACS
RYK	TMEM132B
EEF1A2	LINC00939
AIF1L	RP3-446N13.1
RPS26P11	RP5-944M2.3
DLL3	FLJ37505
MCCC1	RP11-669N7.3
MRPL1	FZD10
SEPT4	RIMBP2
LEPREL1	SFSWAP
DLX3	PGAM5
RPIA	CHFR
RAB31	XPO4
SNX3	MTUS2
CREG1	KATNAL1
FAM129A	MEDAG
KIAA1244	TEX26
FAM13B	RXFP2
SLC26A3	LINC00457
SERTAD3	RFXAP
TNPO2	MIR4305
COPG2	MIR621
AIMP2	RGCC
CITED2	VWA8
ZMYND8	TNFSF11
RNF144B	DNAJC15
MINPP1	LRCH1
SLC43A2	KPNA3
PPM1A	WDFY2
GALM	MIR1297
SFT2D2	DIAPH3-AS1
ARHGEF7	DIAPH3-AS2
LOC93622	LINC00348
SMG7	RNF219
UQCRB	RBM26
TGIF2	MIR4500
PXMP4	LINC00397
DOCK7	GPC5-AS1
SPATA18	HS6ST3
ZNF24	NALCN-AS1
THUMPD1	CCDC168
PPP2R2B	FAM155A
TRIM36	LIG4
SQLE	SPACA7
DHX40	UPF3A
VCL	METTL17
SCNN1A	JPH4
ST8SIA1	GZMB
STYK1	STXBP6
POU5F1	FOXG1
TOP2A	MIR548AI
RAB12	PTCSC3
FNTB	FBXO33
SMARCE1	L2HGDH
ATP6V0D1	SAV1
NEDD4	BMP4
MRPS27	KTN1-AS1
VTI1B	AP5M1
SDCBP	FLJ22447
C1orf172	PAPLN
ATP5O	IRF2BPL
PIGB	NRXN3
MAN1C1	DIO2-AS1
DGUOK	DIO2
TMPRSS2	LOC283585
SMC2	TTC7B
NACAP1	FAM181A
DNAL1	LINC00617
HOMER2	BCL11B
SUSD2	HHIPL1
THRA	SLC25A47
SUB1	AMN
KRR1	LINC00605
STARD10	EIF5
GGT1	APOPT1
CMIP	ZFYVE21
TXNDC16	LINC00221
MINA	LINC00929
MRPL35	GABRG3
SLC16A9	C15orf53
FUBP3	GPR176
NFIX	SPTBN5
ODAM	SQRDL
FOXP4	FGF7
PACSIN3	ATP8B4
ARMC4	GLDN
ZNF362	BCL2L10
HES6	WDR72
ABCG2	FOXB1
TLE6	C2CD4B
CLASP1	PPIB
SCPEP1	RP11-279F6.1
ALDH3A2	LINC00593
KLHDC8B	PKM
API5	TBC1D21
SPATA20	AKAP13
GRAMD1A	AGBL1-AS1
SCP2	LINC00052
CRTC3	FAM169B
TCP10L	LRRK1
CASP6	MIR3177
CASP3	MTRNR2L4
BRIP1	ABAT
AR	MIR548X
RSRC1	CLEC16A
SGCB	ABCC1
TRIP6	NPIPA8
SLCO2B1	PDILT
CXXC5	CDIPT-AS1
ITPR3	CORO1A
HNRNPF	ABCC11
SLC31A2	ZNF423
CYP2C8	RPGRIP1L
KLK2	RP11-461O7.1
CD6	PRSS54
MT1H	CDH8
ATP6V1G1	PLEKHG4
SGK3	PSKH1
CRISPLD2	HAS3
WDR70	CHTF8
ZNF473	NQO1
KIAA1430	VAC14
FNBP1L	HYDIN
C3orf14	ZFHX3
SSPO	CNTNAP4
ATF1	SYCE1L
DENR	ADAMTS18
FAM117B	VAT1L
GABRR3	CLEC3A
POLR1E	WWOX
OCIAD2	LOC102467146
DDIT4	COTL1
RIMS3	KLHL36
C11orf74	RP11-514D23.1
UTP14A	ANKRD11
RGS10	MYO1C
ARV1	RPA1
PSPC1	CTC1
SLC16A6	RANGRF
ULK3	MGC12916
EMP1	EPN2-IT1
ANKDD1A	TRAF4
NDUFA13	PIPOX
EXOC1	SSH2
FAM184A	RHBDL3
FBXO45	AA06
DUSP2	GAS2L2
AK3	MIR2909
FAM177A1	LOC644172
CANX	KANSL1
MOCS2	B4GALNT2
ALPL	TMEM92
CD8A	CA10
FLNC	HLF
EEF1A1	TEX14
USP9X	MIR21
EMILIN2	LIMD2
RQCD1	SCN4A
DNAJC21	AMZ2P1
MYL5	CEP112
SRGAP3	NOL11
JUP	CASC17
TSGA10	LINC00511
HIF1A	SAP30BP
NUS1	MGAT5B
RIN2	FLJ45079
ASF1A	ENDOV
ZNF763	MIR657
CCDC50	B3GNTL1
MRPL45	METTL4
FAM65A	C18orf42
ZBTB3	EPB41L3
ARHGEF19	TMEM200C
RBM43	NDUFV2
ZNF140	VAPA
LAMB1	SPIRE1
YARS2	MIR4526
PPAPDC2	CTAGE1
SHD	CHST9
ERGIC1	MIR302F
GRTP1	SETBP1
LDLR	MIR4743
TXN	MRO
GNB1	DCC
ST8SIA4	RP11-456O19.4
PRC1	RP11-35G9.3
SORD	MALT1
HERPUD1	OACYLP
PLSCR1	RNF152
ALKBH8	CDH19
ATOH8	NETO1
SSB	C19orf77
STAT5A	ZNF557
MRPL32	OLFM2
KLHL7	AKAP8
ACOT11	OR10H4
TNC	ARRDC2
ZSWIM4	ZNF730
RPRML	DKFZp566F0947
CASP7	CYP2F1
RALGDS	SULT2B1
PBRM1	KLK5
MTA3	FLJ30403
KIAA0141	ZNF787
MIB1	GALP
C6orf52	ZSCAN18
N6AMT2	SH3YL1
AFAP1L2	MYT1L
PKIG	AC007463.2
AP2B1	AC096559.1
GTDC1	LINC00276
RERG	MYCNOS
SPHAR	KCNS3
BAZ1B	C2orf43
CCDC102A	CLIP4
FXYD3	GALNT14
ZMIZ1	LINC00486
DCN	LOC100288911
RILPL2	CDC42EP3
DOHH	ATL2
HMGN1	CDKL4
EXOSC2	CCDC88A
ANKRD52	LINC01122
ABHD11	AC007880.1
FH	AC007386.2
GUF1	SPRED2
PAK2	AC007403.2
MXI1	ETAA1
PDCL	ADD2
SLMO1	AUP1
ENPEP	REG3G
NIT2	AC010975.1
LRRC37A	CTNNA2
TUG1	LOC1720
SNHG6	AC104134.2
APOBEC3H	CNGA3
TMEM69	REV1
EPS8	AFF3
GJA1	CNOT11
ASRGL1	RFX8
SLCO2A1	LINC01127
MAP3K4	SLC9A2
NRBP2	LINC01158
URM1	FHL2
ZNF519	RGPD3
LRRC8A	SOWAHC
CYP2E1	MIR4435-1HG
TFAP4	LINC01191
PLEKHH1	MIR1258
RPL29	ITGA4
RASSF9	TMEM194B
CBR4	STAT4
RFX7	AOX2P
DCLRE1A	FZD7
CANT1	MIR2355
KLHL8	PTH2R
PMF1	MIR4776-1
RNF8	XRCC5
CMTM3	SMARCAL1
SNX6	RESP18
TAF12	MIR4268
KIAA0368	EPHA4
KLHL12	SGPP2
PLIN2	LOC646736
THAP11	MIR5702
TWF1	IRS1
GPR137C	ACKR3
PSTPIP2	LRRFIP1
ANXA2	MIR4440
LPIN1	LOC728323
PTGER1	PDYN
PRRG4	PTPRA
CBLL1	GNRH2
PPIF	GFRA4
PTPN21	LINC00658
RPLP1	JAG1
ATP6V1E2	TASP1
TMTC4	RP5-1027G4.3
DHRS4	PLK1S1
EIF2B3	FLJ33581
NOS3	SYNDIG1
MYD88	FRG1B
COPS7B	MYLK2
PPAP2A	C20orf112
ARHGAP15	SUN5
CNOT6	CHMP4B
ITPRIPL2	RP5-1125A11.1
ZNF467	NCOA6
TMEM98	MMP24
CX3CL1	UQCC1
HSCB	GDF5
TBCC	TOP1
UBXN8	CHD6
CTCF	PTPRT
PLA2G4F	YWHAB
MRPS5	LINC00494
WDR92	PREX1
APRT	KCNB1
ARRDC1	SLC9A8
C5	MIR3194
PPDPF	RP4-723E3.1
KHDC1	RP4-724E16.2
TRIP13	BCAS1
SYNM	ATP5E
HTRA1	MIR4533
RPS6KA5	MIR3648
CEBPB	BAGE
GPSM1	LINC00478
TM4SF18	MIR125B2
C14orf37	LINC00161
C1orf51	LINC00189
PLA2G3	OLIG2
MIR130A	MORC3
SDHC	SH3BGR
DDX24	CBS
STAP2	PPIL2
RNASEH2B	LOC648691
THOC7	GGTLC2
TCEB3	SEZ6L
CPS1	MIR5739
EIF2AK1	AP1B1
OR9Q2	HORMAD2
NUB1	SMTN
SMPDL3A	ISX
RCN2	FAM83F
HDHD2	MIR1281
RPL39L	MEI1
TMOD2	WBP2NL
ZNF189	SCUBE1
FGD3	EFCAB6-AS1
ATAD3B	TBC1D22A
RAB3B	LINC00898
TUBA4A	C22orf34
BZW2	MIR4790
SCRN1	AC087859.1
PDZK1IP1	SETD5
DPH5	LHFPL4
RIOK1	RPUSD3
ZFP1	PRRT3
PRICKLE2	SEC13
ZNF512	VGLL4
GADD45G	PPARG
TM6SF2	RP11-536I6.1
CARD10	C3orf20
TGFBI	FGD5-AS1
FBXO4	CAPN7
GOLM1	MIR563
FABP7	EFHB
PRRX2	SGOL1
GAL	MIR548AC
JAGN1	UBE2E1
TACSTD2	TOP2B
ARID1A	DCLK3
SCGB1D2	EPM2AIP1
CLEC2D	CTDSPL
LOC441455	MIR26A1
ALDH5A1	SLC22A13
TMEM44	SCN10A
PTP4A2	XIRP1
CRYZL1	SNORA62
ALDH3B2	MOBP
CALML4	ZNF621
MATK	CTNNB1
FAM111A	ULK4
IFIT2	SEC22C
HHLA3	ZNF662
EFEMP1	POMGNT2
G3BP2	MIR138-1
ITSN1	ZNF35
TPD52L1	LTF
TOMM70A	PTH1R
KLK15	MIR4443
RUVBL1	NME6
CYP1B1	MIR711
FUNDC1	RBM5
NUPR1	RBM5-AS1
SMAGP	MANF
ZNF254	CACNA1D
PRPSAP1	ESRG
RRAGD	ARHGEF3-AS1
EDC3	SPATA12
RPL7L1	FLNB
PRKX	ABHD6
FGL1	PTPRG
GSTM3	PTPRG-AS1
DDX59	CADPS
TMEM185B	PRICKLE2-AS2
SNAPIN	RP11-14D22.5
ANKRD34A	SLC25A26
WDR47	LRIG1
MFSD6L	MIR4272
TMEM159	FRMD4B
ATP5SL	RYBP
NUDT2	PDZRN3
RPE	MIR1324
SPR	MIR4273
NOP56	ROBO2
C19orf12	LINC00971
DNAJC19	VGLL3
POLE3	HTR1F
AKR1C3	MTHFD2P1
TRMT11	OR5K1
FUT4	COL8A1
IQCB1	SENP7
CD24	GUCA1C
GLE1	CD96
HSD11B2	MIR4796
MCM4	IGSF11
NET1	ARHGAP31
IL13RA1	ADPRH
CYFIP2	POPDC2
CDKN1C	HGD
NAT10	CD86
EPHX2	SEC22A
CNN3	MYLK
NSUN4	MIR6083
PMP22	KALRN
TTC16	ZXDC
MKKS	MGLL
CELSR3	RAB43
CLIC3	H1FOO
CDC42EP1	ACKR4
THBS4	CDV3
CYB5A	KY
PRPS2	EPHB1
VRK3	RP11-2A4.3
RARS2	CLSTN2
KLKP1	CLSTN2-AS1
AP1G1	TRIM42
APOH	CHST2
SIAH1	LOC646903
HAUS4	P2RY14
KLK3	PLCH1
C10orf32	KCNAB1
BIK	IQCJ
ASB9	OTOL1
FKBP4	MIR551B
OSTC	SPATA16
ENDOG	RP11-71G7.1
AVEN	LINC00578
KIAA1191	MCF2L2
RBM39	EPHB3
TFAM	TRA2B
AGR2	RP11-48F14.1
FAM195A	FETUB
SNURF	KNG1
MCOLN2	RP11-208N14.4
ARID2	RTP4
IKZF2	LPP
GRSF1	TP63
SHARPIN	FGF12
CBLC	DPPA2P3
STK16	LINC00884
SMS	SDHAP2
MESP1	MIR570
TLE2	MUC20
ZMYND12	TFRC
RBM17	FYTTD1
RAC2	ZNF595
TMEM189-UBE2V1	ZNF876P
GRB7	PIGG
TTR	WHSC1
CCT2	POLN
PAPD4	ZNF518B
ENOX2	LINC01085
C19orf45	SLIT2
KCNIP3	PPARGC1A
	CCDC149
	ANAPC4
	ARAP2
	C4orf19
	TECRL
	RP11-707A18.1
	EPHA5
	CENPC
	STAP1
	ENAM
	MAPK10
	DMP1
	CCSER1
	GRID2
	ADH7
	EMCN
	BANK1
	HADH
	RPL34-AS1
	ALPK1
	SYNPO2
	LINC01091
	HHIP
	C4orf51
	TTC29
	EDNRA
	LRBA
	PET112
	DEAR
	FHDC1
	KIAA0922
	NPY2R
	FSTL5
	LINC00290
	ENPP6
	HELT
	PDLIM3
	RP11-138B4.1
	FRG1
	LOC101929153
	FLJ33360
	LOC285692
	ANKH
	CTD-2350J17.1
	LOC401177
	CDH9
	RANBP3L
	GDNF-AS1
	EGFLAM-AS2
	LINC00603
	LOC100287592
	ITGA2
	LOC101928448
	ACTBL2
	RP11-478P10.1
	PDE4D
	ELOVL7
	MAST4
	LOC102467655
	LOC102503427
	ARHGEF28
	SV2C
	LOC101929154
	AP3B1
	SCARNA18
	NR2F1-AS1
	POU5F2
	FAM172A
	RGMB
	LOC100133050
	RAB9BP1
	TSSK1B
	CCDC112
	LOC102467217
	AQPEP
	LOC102467224
	LOC100505811
	LOC102467225
	FBN2
	RAPGEF6
	ACSL6
	KIF3A
	LEAP2
	FSTL4
	GNPDA1
	ARHGAP26
	SH3RF2
	MIR143HG
	GPX3
	FNDC9
	EBF1
	IL12B
	AC008697.1
	LOC102557615
	CTB-178M22.2
	MIR218-2
	SPDL1
	TLX3
	SH3PXD2B
	MYLK4
	RIPK1
	LY86
	RREB1
	TFAP2A-AS1
	ADTRP
	RNU6-48P
	PHACTR1
	LINC01108
	JARID2
	MYLIP
	E2F3
	CDKAL1
	LINC00581
	PRL
	HDGFL1
	NRSN1
	HIST1H2AA
	SCAND3
	MIR6891
	DDR1
	MIR5690
	PNPLA1
	PIM1
	BTBD9
	DAAM2
	MIR4642
	CD2AP
	IL17F
	GSTA5
	RPS16P5
	GCLC
	MLIP
	COL21A1
	C6orf57
	HTR1B
	UBE3D
	ME1
	SNHG5
	MAP3K7
	MIR4643
	MANEA
	SIM1
	PRDM1
	ARMC2-AS1
	WISP3
	FAM26F
	LOC285762
	RNF217
	SAMD3
	AKAP7
	REPS1
	ABRACL
	ZC2HC1B
	SHPRH
	SASH1
	OPRM1
	SLC22A1
	PACRG
	SUN1
	C7orf50
	UNCX
	TFAMP1
	MAD1L1
	GNA12
	SDK1
	FOXK1
	AP5Z1
	RNF216-IT1
	ZNF815P
	LOC100131257
	AC009473.1
	NXPH1
	PER4
	NDUFA4
	PHF14
	TMEM106B
	VWDE
	AC005550.4
	ISPD-AS1
	ISPD
	HDAC9
	MACC1-AS1
	CDCA7L
	RAPGEF5
	IL6
	OSBPL3
	CYCS
	RNU6-16P
	MIR148A
	KIAA0087
	HOXA-AS3
	CREB5
	CPVL
	WIPF3
	PLEKHA8
	ZNRF2
	LINC01176
	NOD1
	ADCYAP1R1
	PDE1C
	LSM5
	BBS9
	BMPER
	NPSR1
	NPSR1-AS1
	SEPT7
	LOC101928618
	ANLN
	ELMO1-AS1
	ELMO1
	NME8
	POU6F2-AS1
	SUGCT
	AC011738.4
	BLVRA
	URGCP-MRPS24
	POLM
	NUDCD3
	OGDH
	ZMIZ2
	NACAD
	TBRG4
	RAMP3
	C7orf69
	GRB10
	COBL
	POM121L12
	RP11-745C15.2
	MIR6839
	LOC441242
	LINC00174
	LOC493754
	KCTD7
	RP11-166O4.5
	LOC100507468
	BCL7B
	PMS2P3
	HIP1
	HSPB1
	RPL13AP17
	MIR548AU
	STEAP4
	LOC101409256
	CDK14
	BET1
	MIR591
	TAC1
	NPTX2
	AC004893.11
	CYP3A7-CYP3AP1
	OR2AE1
	PVRIG
	MEPCE
	UFSP1
	ACHE
	CUX1
	FBXL13
	RELN
	ORC5
	LHFPL3-AS2
	PIK3CG
	SLC26A4
	DOCK4-AS1
	AC018464.3
	PPP1R3A
	FOXP2
	ST7-AS2
	SLC13A1
	SPAM1
	AC000099.1
	GCC1
	PAX4
	SND1
	SND1-IT1
	MIR129-1
	LOC407835
	STRIP2
	LINC-PINT
	PLXNA4
	LRGUK
	AKR1B1
	CNOT4
	C7orf73
	FAM180A
	DGKI
	AC022173.2
	MIR4468
	KIAA1549
	ZC3HAV1L
	TBXAS1
	JHDM1D-AS1
	SLC37A3
	TMEM178B
	AGK
	WEE2
	MTRNR2L6
	PRSS1
	PIP
	TAS2R39
	TAS2R41
	MIR548AQ
	MIR548T
	C7orf33
	CUL1
	GIMAP8
	GIMAP5
	TMEM176B
	KMT2C
	XRCC2
	ACTR3B
	DPP6
	PAXIP1-AS2
	SHH
	AC073133.1
	LINC01006
	DNAJB6
	AC011899.9
	MIR595
	MIR7160
	CSMD1
	LOC100287015
	FAM86B3P
	MFHAS1
	TNKS
	MIR597
	PRSS55
	C8orf12
	NEIL2
	LOC100506990
	LOC729732
	DLC1
	C8orf48
	SGCZ
	ZDHHC2
	PDGFRL
	NAT2
	RP11-1080G15.1
	CSGALNACT1
	INTS10
	SLC18A1
	LZTS1-AS1
	RP11-421P23.1
	RP11-24P4.1
	GFRA2
	BIN3-IT1
	EGR3
	LOC100507156
	NKX2-6
	NEFM
	NEFL
	DOCK5
	MIR6842
	SCARA3
	INTS9
	LINC00589
	FAM183CP
	MIR548O2
	TEX15
	PURG
	NRG1
	FUT10
	DUSP26
	ZNF703
	EIF4EBP1
	LETM2
	C8orf86
	HTRA4
	ADAM5
	ADAM18
	SFRP1
	HOOK3
	POTEA
	RP11-1134I14.8
	RP11-770E5.1
	SNTG1
	ST18
	FAM150A
	ATP6V1H
	SOX17
	CYP7A1
	NSMAF
	UG0898H09
	RP11-579E24.1
	LINC00251
	DNAJC5B
	TRIM55
	RP11-346I3.4
	XKR9
	TCEB1
	ZFHX4
	PEX2
	PKIA
	ZNF704
	IMPA1
	C8orf59
	CPNE3
	CNBD1
	DCAF4L2
	RIPK2
	LINC00534
	C8orf87
	LINC00535
	PDP1
	CDH17
	INTS8
	C8orf37
	GDF6
	TSPYL5
	MIR4471
	PABPC1
	FLJ42969
	AZIN1
	DCSTAMP
	OXR1
	ANGPT1
	EMC2
	TMEM74
	PKHD1L1
	EBAG9
	MIR2053
	CSMD3
	LINC00536
	COL14A1
	SNTB1
	ZHX2
	FAM83A
	FER1L6
	FER1L6-AS1
	FER1L6-AS2
	TRMT12
	NDUFB9
	LINC00861
	CCAT1
	CCAT2
	CASC8
	MIR1207
	MIR1208
	GSDMC
	EFR3A
	KCNQ3
	ZFAT
	RP11-452N4.1
	KHDRBS3
	FAM135B
	COL22A1
	KCNK9
	TRAPPC9
	DENND3
	MIR4472-1
	LINC00051
	TSNARE1
	C8orf31
	MAFA
	ZNF623
	FAM83H-AS1
	PUF60
	HSF1
	KANK1
	DMRT2
	SMARCA2
	GLIS3-AS1
	PTPRD
	MPDZ
	C9orf92
	ADAMTSL1
	DMRTA1
	LOC401497
	ACO1
	DDX58
	DNAJA1
	UBE2R2
	UBAP2
	C9orf24
	LINC01189
	PTGER4P2-CDK2AP2P2
	PGM5P2
	TRPM3
	GNA14
	GNAQ
	CEP78
	TLE4
	NTRK2
	LOC494127
	DAPK1
	ECM2
	CDC14B
	CORO2A
	SEC61B
	RP11-554F20.1
	MIR8081
	RP11-308N19.4
	KLF4
	C9orf84
	PAPPA-AS1
	ASTN2
	MIR147A
	TRAF1
	LINC00963
	SARDH
	RNU6ATAC
	COL5A1
	GRIPAP1
	SHROOM4
	SPRY3

## Sheet: SI03_ChIPSeq_H3K9me_KDM3A
Pathway_within_1408_H3K9ME_Geneset	Description	Network	K_Genes_in_pathway	k_genes_in_overlap	k/K	p-value	FDR_q-value
androgen_response	Genes defining response to androgens.	hallmark	101	27	0.2673	2.77e-18	1.63e-16
tgf_beta_signaling	Genes up-regulated in response to TGFB1 [GeneID=7040].	hallmark	54	12	0.2222	6.46e-08	5.86e-07
citrate_cycle_tca_cycle	Citrate cycle (TCA cycle)	kegg	32	7	0.2188	4.16e-05	0.000164
histidine_metabolism	Histidine metabolism	kegg	29	6	0.2069	0.000207	0.000677
estrogen_response_early	Genes defining early response to estrogen.	hallmark	200	41	0.205	2.99e-22	7.05e-20
estrogen_response_late	Genes defining late response to estrogen.	hallmark	200	40	0.2	2.51e-21	2.96e-19
adherens_junction	Adherens junction	kegg	75	15	0.2	6.96e-09	8.64e-08
aldosterone_regulated_sodium_reabsorption	Aldosterone-regulated sodium reabsorption	kegg	42	8	0.1905	3.43e-05	0.000142
bladder_cancer	Bladder cancer	kegg	42	8	0.1905	3.43e-05	0.000142
fc_gamma_r_mediated_phagocytosis	Fc gamma R-mediated phagocytosis	kegg	97	18	0.1856	7.99e-10	1.26e-08
pentose_phosphate_pathway	Pentose phosphate pathway	kegg	27	5	0.1852	0.00121	0.003
hypoxia	Genes up-regulated in response to low oxygen levels (hypoxia).	hallmark	200	37	0.185	1.23e-18	9.64e-17
propanoate_metabolism	Propanoate metabolism	kegg	33	6	0.1818	0.000434	0.00126
glutathione_metabolism	Glutathione metabolism	kegg	50	9	0.18	1.8e-05	8.5e-05
fructose_and_mannose_metabolism	Fructose and mannose metabolism	kegg	34	6	0.1765	0.000514	0.00144
uv_response_dn	Genes down-regulated in response to ultraviolet (UV) radiation.	hallmark	144	25	0.1736	2.05e-12	6.9e-11
prion_diseases	Prion diseases	kegg	35	6	0.1714	0.000604	0.00166
arginine_and_proline_metabolism	Arginine and proline metabolism	kegg	54	9	0.1667	3.43e-05	0.000142
angiogenesis	Genes up-regulated during formation of blood vessels (angiogenesis).	hallmark	36	6	0.1667	0.000706	0.00192
chronic_myeloid_leukemia	Chronic myeloid leukemia	kegg	73	12	0.1644	2.03e-06	1.5e-05
cholesterol_homeostasis	Genes involved in cholesterol homeostasis.	hallmark	74	12	0.1622	2.36e-06	1.69e-05
pancreatic_cancer	Pancreatic cancer	kegg	70	11	0.1571	8.46e-06	4.87e-05
glycolysis	Genes encoding proteins involved in glycolysis and gluconeogenesis.	hallmark	200	31	0.155	1.17e-13	5.51e-12
adipogenesis	Genes up-regulated during adipocyte differentiation (adipogenesis).	hallmark	200	30	0.15	6.95e-13	2.73e-11
non_small_cell_lung_cancer	Non-small cell lung cancer	kegg	54	8	0.1481	0.000219	0.000708
axon_guidance	Axon guidance	kegg	129	19	0.1473	1.5e-08	1.54e-07
protein_secretion	Genes involved in protein secretion pathway.	hallmark	96	14	0.1458	1.31e-06	9.94e-06
colorectal_cancer	Colorectal cancer	kegg	62	9	0.1452	0.000105	0.000354
epithelial_mesenchymal_transition	Genes defining epithelial-mesenchymal transition, as in wound healing, fibrosis and metastasis.	hallmark	200	29	0.145	3.97e-12	9.38e-11
il2_stat5_signaling	Genes up-regulated by STAT5 in response to IL2 stimulation.	hallmark	200	29	0.145	3.97e-12	9.38e-11
tnfa_signaling_via_nfkb	Genes regulated by NF-kB in response to TNF [GeneID=7124].	hallmark	200	29	0.145	3.97e-12	9.38e-11
renal_cell_carcinoma	Renal cell carcinoma	kegg	70	10	0.1429	5.06e-05	0.000185
unfolded_protein_response	Genes up-regulated during unfolded protein response, a cellular stress response related to the endoplasmic reticulum.	hallmark	113	16	0.1416	3.52e-07	2.87e-06
interferon_gamma_response	Genes up-regulated in response to IFNG [GeneID=3458].	hallmark	200	28	0.14	2.19e-11	4.3e-10
mtorc1_signaling	Genes up-regulated through activation of mTORC1 complex.	hallmark	200	28	0.14	2.19e-11	4.3e-10
tgf_beta_signaling_pathway	TGF-beta signaling pathway	kegg	86	12	0.1395	1.17e-05	6.44e-05
purine_metabolism	Purine metabolism	kegg	159	22	0.1384	3.72e-09	4.87e-08
erbb_signaling_pathway	ErbB signaling pathway	kegg	87	12	0.1379	1.32e-05	6.8e-05
myc_targets_v2	A subgroup of genes regulated by MYC - version 2 (v2).	hallmark	58	8	0.1379	0.000362	0.0011
apical_surface	Genes encoding proteins over-represented on the apical surface of epithelial cells, e.g., important for cell polarity (apical area).	hallmark	44	6	0.1364	0.00208	0.00486
abc_transporters	ABC transporters	kegg	44	6	0.1364	0.00208	0.00486
pathogenic_escherichia_coli_infection	Pathogenic Escherichia coli infection	kegg	59	8	0.1356	0.000408	0.0012
rna_degradation	RNA degradation	kegg	59	8	0.1356	0.000408	0.0012
mtor_signaling_pathway	mTOR signaling pathway	kegg	52	7	0.1346	0.000973	0.00255
interferon_alpha_response	Genes up-regulated in response to alpha interferon proteins.	hallmark	97	13	0.134	8.06e-06	4.87e-05
acute_myeloid_leukemia	Acute myeloid leukemia	kegg	60	8	0.1333	0.000458	0.0013
uv_response_up	Genes up-regulated in response to ultraviolet (UV) radiation.	hallmark	158	21	0.1329	1.72e-08	1.7e-07
pyrimidine_metabolism	Pyrimidine metabolism	kegg	98	13	0.1327	9.04e-06	5.08e-05
p53_signaling_pathway	p53 signaling pathway	kegg	69	9	0.1304	0.000243	0.000774
apical_junction	Genes encoding components of apical junction complex.	hallmark	200	26	0.13	5.83e-10	9.84e-09
glycolysis_gluconeogenesis	Glycolysis / Gluconeogenesis	kegg	62	8	0.129	0.000574	0.00159
gnrh_signaling_pathway	GnRH signaling pathway	kegg	101	13	0.1287	1.26e-05	6.77e-05
metabolism_of_xenobiotics_by_cytochrome_p450	Metabolism of xenobiotics by cytochrome P450	kegg	70	9	0.1286	0.000271	0.000853
fc_epsilon_ri_signaling_pathway	Fc epsilon RI signaling pathway	kegg	79	10	0.1266	0.000143	0.000477
g2m_checkpoint	Genes involved in the G2/M checkpoint, as in progression through the cell division cycle.	hallmark	200	25	0.125	2.83e-09	3.92e-08
heme_metabolism	Genes involved in metabolism of heme (a cofactor consisting of iron and porphyrin) and erythroblast differentiation.	hallmark	200	25	0.125	2.83e-09	3.92e-08
bile_acid_metabolism	Genes involve in metabolism of bile acids and salts.	hallmark	112	14	0.125	8.35e-06	4.87e-05
peroxisome	Genes encoding components of peroxisome.	hallmark	104	13	0.125	1.74e-05	8.37e-05
prostate_cancer	Prostate cancer	kegg	89	11	0.1236	8.43e-05	0.000293
glioma	Glioma	kegg	65	8	0.1231	0.000791	0.00212
gap_junction	Gap junction	kegg	90	11	0.1222	9.34e-05	0.000319
arachidonic_acid_metabolism	Arachidonic acid metabolism	kegg	58	7	0.1207	0.00187	0.0045
t_cell_receptor_signaling_pathway	T cell receptor signaling pathway	kegg	108	13	0.1204	2.62e-05	0.000119
mitotic_spindle	Genes important for mitotic spindle assembly.	hallmark	200	24	0.12	1.31e-08	1.54e-07
b_cell_receptor_signaling_pathway	B cell receptor signaling pathway	kegg	75	9	0.12	0.000457	0.0013
focal_adhesion	Focal adhesion	kegg	201	24	0.1194	1.44e-08	1.54e-07
tight_junction	Tight junction	kegg	134	16	0.1194	3.55e-06	2.39e-05
leukocyte_transendothelial_migration	Leukocyte transendothelial migration	kegg	118	14	0.1186	1.53e-05	7.53e-05
epithelial_cell_signaling_in_helicobacter_pylori_infection	Epithelial cell signaling in Helicobacter pylori infection	kegg	68	8	0.1176	0.00107	0.00274
regulation_of_actin_cytoskeleton	Regulation of actin cytoskeleton	kegg	216	25	0.1157	1.37e-08	1.54e-07
myc_targets_v1	A subgroup of genes regulated by MYC - version 1 (v1).	hallmark	200	23	0.115	5.79e-08	5.47e-07
endocytosis	Endocytosis	kegg	183	21	0.1148	2.23e-07	1.95e-06
long_term_potentiation	Long-term potentiation	kegg	70	8	0.1143	0.00129	0.00318
oocyte_meiosis	Oocyte meiosis	kegg	114	13	0.114	4.65e-05	0.000174
apoptosis	Apoptosis	kegg	88	10	0.1136	0.000351	0.00108
ribosome	Ribosome	kegg	88	10	0.1136	0.000351	0.00108
vascular_smooth_muscle_contraction	Vascular smooth muscle contraction	kegg	115	13	0.113	5.1e-05	0.000185
wnt_signaling_pathway	Wnt signaling pathway	kegg	151	17	0.1126	4.01e-06	2.49e-05
neurotrophin_signaling_pathway	Neurotrophin signaling pathway	kegg	126	14	0.1111	3.23e-05	0.000141
e2f_targets	Genes encoding cell cycle related targets of E2F transcription factors.	hallmark	200	22	0.11	2.44e-07	2.06e-06
pathways_in_cancer	Pathways in cancer	kegg	328	36	0.1098	4.49e-11	8.15e-10
cell_cycle	Cell cycle	kegg	128	14	0.1094	3.85e-05	0.000154
small_cell_lung_cancer	Small cell lung cancer	kegg	84	9	0.1071	0.00105	0.00273
p53_pathway	Genes involved in p53 pathways and networks.	hallmark	200	21	0.105	9.81e-07	7.72e-06
insulin_signaling_pathway	Insulin signaling pathway	kegg	137	14	0.1022	8.14e-05	0.000287
fatty_acid_metabolism	Genes encoding proteins involved in metabolism of fatty acids.	hallmark	158	16	0.1013	2.91e-05	0.000129
kras_signaling_up	Genes up-regulated by KRAS activation.	hallmark	200	20	0.1	3.74e-06	2.39e-05
xenobiotic_metabolism	Genes encoding proteins involved in processing of drugs and other xenobiotics.	hallmark	200	20	0.1	3.74e-06	2.39e-05
dna_repair	Genes involved in DNA repair.	hallmark	150	15	0.1	5.9e-05	0.000211
apoptosis	Genes mediating programmed cell death (apoptosis) by activation of caspases.	hallmark	161	16	0.0994	3.66e-05	0.000149
melanogenesis	Melanogenesis	kegg	102	10	0.098	0.00113	0.00284
pi3k_akt_mtor_signaling	Genes up-regulated by activation of the PI3K/AKT/mTOR pathway.	hallmark	105	10	0.0952	0.00141	0.00343
complement	Genes encoding components of the complement system, which is part of the innate immune system.	hallmark	200	19	0.095	1.35e-05	6.8e-05
oxidative_phosphorylation	Genes encoding proteins involved in oxidative phosphorylation.	hallmark	200	19	0.095	1.35e-05	6.8e-05
chemokine_signaling_pathway	Chemokine signaling pathway	kegg	190	18	0.0947	2.35e-05	0.000109
inflammatory_response	Genes defining inflammatory response.	hallmark	200	18	0.09	4.64e-05	0.000174
myogenesis	Genes involved in development of skeletal muscle (myogenesis).	hallmark	200	18	0.09	4.64e-05	0.000174
mapk_signaling_pathway	MAPK signaling pathway	kegg	267	24	0.0899	2.8e-06	1.95e-05
spermatogenesis	Genes up-regulated during production of male gametes (sperm), as in spermatogenesis.	hallmark	135	12	0.0889	0.00091	0.00241
coagulation	Genes encoding components of blood coagulation system; also up-regulated in platelets.	hallmark	138	12	0.087	0.0011	0.0028
Gene_symbol	Description	EntrezGeneID	_____	____	___	__	_	androgen_response	estrogen_response_early	estrogen_response_late	hypoxia	glycolysis	adipogenesis	uv_response_dn	epithelial_mesenchymal_transition	il2_stat5_signaling	tnfa_signaling_via_nfkb	interferon_gamma_response	mtorc1_signaling	pathways_in_cancer	apical_junction	fc_gamma_r_mediated_phagocytosis	g2m_checkpoint	heme_metabolism	purine_metabolism	adherens_junction	mitotic_spindle	regulation_of_actin_cytoskeleton	focal_adhesion	axon_guidance	uv_response_up	myc_targets_v1	tgf_beta_signaling	endocytosis	e2f_targets	unfolded_protein_response	p53_pathway	protein_secretion	chronic_myeloid_leukemia	cholesterol_homeostasis	mapk_signaling_pathway	tight_junction	kras_signaling_up	xenobiotic_metabolism	wnt_signaling_pathway	interferon_alpha_response	bile_acid_metabolism	pancreatic_cancer	pyrimidine_metabolism
SLC26A2	solute carrier family 26 (sulfate transporter), member 2	1836						androgen_response	estrogen_response_early	estrogen_response_late
FKBP5	FK506 binding protein 5	2289						androgen_response	estrogen_response_early	estrogen_response_late
KRT19	keratin 19	3880						androgen_response	estrogen_response_early	estrogen_response_late
SORD	sorbitol dehydrogenase	6652						androgen_response		estrogen_response_late									mtorc1_signaling
HOMER2	homer homolog 2 (Drosophila)	9455						androgen_response		estrogen_response_late
NDRG1	N-myc downstream regulated 1	10397						androgen_response			hypoxia					il2_stat5_signaling																					p53_pathway
TPD52	tumor protein D52	7163						androgen_response			hypoxia																											protein_secretion
INPP4B	inositol polyphosphate-4-phosphatase, type II, 105kDa	8821						androgen_response						uv_response_dn
PTPN21	protein tyrosine phosphatase, non-receptor type 21	11099						androgen_response						uv_response_dn
ZMIZ1	zinc finger, MIZ-type containing 1	57178						androgen_response						uv_response_dn
PMEPA1	prostate transmembrane protein, androgen induced 1	56937						androgen_response							epithelial_mesenchymal_transition		tnfa_signaling_via_nfkb																tgf_beta_signaling
PPAP2A	phosphatidic acid phosphatase type 2A	8611						androgen_response								il2_stat5_signaling						fc_gamma_r_mediated_phagocytosis
TSC22D1	TSC22 domain family, member 1	8848						androgen_response									tnfa_signaling_via_nfkb																				p53_pathway
ACSL3	acyl-CoA synthetase long-chain family member 3	2181						androgen_response											mtorc1_signaling
KLK3	kallikrein-related peptidase 3	354						androgen_response												pathways_in_cancer
NKX3-1	NK3 homeobox 1	4824						androgen_response												pathways_in_cancer
ELL2	elongation factor, RNA polymerase II, 2	22936						androgen_response																heme_metabolism
MAP7	microtubule-associated protein 7	9053						androgen_response																																			kras_signaling_up
PTK2B	PTK2B protein tyrosine kinase 2 beta	2185						androgen_response
SMS	spermine synthase	6611						androgen_response
SPDEF	SAM pointed domain containing ets transcription factor	25803						androgen_response
ABCC4	ATP-binding cassette, sub-family C (CFTR/MRP), member 4	10257						androgen_response
KLK2	kallikrein-related peptidase 2	3817						androgen_response
MAF	v-maf musculoaponeurotic fibrosarcoma oncogene homolog (avian)	4094						androgen_response
TARP	TCR gamma alternate reading frame protein	445347						androgen_response
AZGP1	alpha-2-glycoprotein 1, zinc-binding	563						androgen_response
TMPRSS2	transmembrane protease, serine 2	7113						androgen_response
CA12	carbonic anhydrase XII	771							estrogen_response_early	estrogen_response_late	hypoxia
CD44	CD44 molecule (Indian blood group)	960							estrogen_response_early	estrogen_response_late		glycolysis			epithelial_mesenchymal_transition	il2_stat5_signaling	tnfa_signaling_via_nfkb
FKBP4	FK506 binding protein 4, 59kDa	2288							estrogen_response_early	estrogen_response_late		glycolysis																			uv_response_up
TOB1	transducer of ERBB2, 1	10140							estrogen_response_early	estrogen_response_late			adipogenesis																								p53_pathway
ADD3	adducin 3 (gamma)	120							estrogen_response_early	estrogen_response_late				uv_response_dn					mtorc1_signaling
PPIF	peptidylprolyl isomerase F	10105							estrogen_response_early	estrogen_response_late																					uv_response_up
RAB31	RAB31, member RAS oncogene family	11031							estrogen_response_early	estrogen_response_late																							tgf_beta_signaling	endocytosis
NCOR2	nuclear receptor corepressor 2	9612							estrogen_response_early	estrogen_response_late																							tgf_beta_signaling
TPD52L1	tumor protein D52-like 1	7164							estrogen_response_early	estrogen_response_late																											p53_pathway
FDFT1	farnesyl-diphosphate farnesyltransferase 1	2222							estrogen_response_early	estrogen_response_late																														cholesterol_homeostasis
SCNN1A	sodium channel, nonvoltage-gated 1 alpha	6337							estrogen_response_early	estrogen_response_late
PRSS23	protease, serine, 23	11098							estrogen_response_early	estrogen_response_late
DHRS2	dehydrogenase/reductase (SDR family) member 2	10202							estrogen_response_early	estrogen_response_late
PLA2G16	phospholipase A2, group XVI	11145							estrogen_response_early	estrogen_response_late
FOXC1	forkhead box C1	2296							estrogen_response_early	estrogen_response_late
MYOF	myoferlin	26509							estrogen_response_early	estrogen_response_late
TFAP2C	transcription factor AP-2 gamma (activating enhancer binding protein 2 gamma)	7022							estrogen_response_early	estrogen_response_late
ANXA9	annexin A9	8416							estrogen_response_early	estrogen_response_late
CLIC3	chloride intracellular channel 3	9022							estrogen_response_early	estrogen_response_late
MED24	mediator complex subunit 24	9862							estrogen_response_early			glycolysis
GJA1	gap junction protein, alpha 1, 43kDa	2697							estrogen_response_early					uv_response_dn	epithelial_mesenchymal_transition
MYC	v-myc myelocytomatosis viral oncogene homolog (avian)	4609							estrogen_response_early					uv_response_dn		il2_stat5_signaling	tnfa_signaling_via_nfkb			pathways_in_cancer			g2m_checkpoint									myc_targets_v1			e2f_targets				chronic_myeloid_leukemia		mapk_signaling_pathway				wnt_signaling_pathway
KLF10	Kruppel-like factor 10	7071							estrogen_response_early								tnfa_signaling_via_nfkb																tgf_beta_signaling
HES1	hairy and enhancer of split 1, (Drosophila)	3280							estrogen_response_early								tnfa_signaling_via_nfkb
AR	androgen receptor	367							estrogen_response_early											pathways_in_cancer																											bile_acid_metabolism
AQP3	aquaporin 3 (Gill blood group)	360							estrogen_response_early															heme_metabolism							uv_response_up
CANT1	calcium activated nucleotidase 1	124583							estrogen_response_early																purine_metabolism																								pyrimidine_metabolism
ABLIM1	actin binding LIM protein 1	3983							estrogen_response_early																					axon_guidance
TUBB2B	tubulin, beta 2B class IIb	347733							estrogen_response_early
RHOBTB3	Rho-related BTB domain containing 3	22836							estrogen_response_early
WWC1	WW and C2 domain containing 1	23286							estrogen_response_early
TSKU	tsukushi small leucine rich proteoglycan homolog (Xenopus laevis)	25987							estrogen_response_early
LAD1	ladinin 1	3898							estrogen_response_early
PODXL	podocalyxin-like	5420							estrogen_response_early
FAM134B	family with sequence similarity 134, member B	54463							estrogen_response_early
FAM63A	family with sequence similarity 63, member A	55793							estrogen_response_early
TGIF2	TGFB-induced factor homeobox 2	60436							estrogen_response_early
FAIM3	Fas apoptotic inhibitory molecule 3	9214							estrogen_response_early
TST	thiosulfate sulfurtransferase (rhodanese)	7263								estrogen_response_late			adipogenesis																		uv_response_up
MEST	mesoderm specific transcript homolog (mouse)	4232								estrogen_response_late					epithelial_mesenchymal_transition
DUSP2	dual specificity phosphatase 2	1844								estrogen_response_late							tnfa_signaling_via_nfkb																								mapk_signaling_pathway
PTPN6	protein tyrosine phosphatase, non-receptor type 6	5777								estrogen_response_late								interferon_gamma_response								adherens_junction
CD9	CD9 molecule	928								estrogen_response_late									mtorc1_signaling																					cholesterol_homeostasis
MAPK13	mitogen-activated protein kinase 13	5603								estrogen_response_late											apical_junction																				mapk_signaling_pathway
TOP2A	topoisomerase (DNA) II alpha 170kDa	7153								estrogen_response_late													g2m_checkpoint				mitotic_spindle								e2f_targets
GAL	galanin prepropeptide	51083								estrogen_response_late																					uv_response_up
IDH2	isocitrate dehydrogenase 2 (NADP+), mitochondrial	3418								estrogen_response_late																																					bile_acid_metabolism
ALDH3A2	aldehyde dehydrogenase 3 family, member A2	224								estrogen_response_late
HMGCS2	3-hydroxy-3-methylglutaryl-CoA synthase 2 (mitochondrial)	3158								estrogen_response_late
CKB	creatine kinase, brain	1152								estrogen_response_late
ASS1	argininosuccinate synthase 1	445								estrogen_response_late
AGR2	anterior gradient homolog 2 (Xenopus laevis)	10551								estrogen_response_late
MOCS2	molybdenum cofactor synthesis 2	4338								estrogen_response_late
DLG5	discs, large homolog 5 (Drosophila)	9231								estrogen_response_late
ADORA2B	adenosine A2b receptor	136									hypoxia	glycolysis		uv_response_dn
CITED2	Cbp/p300-interacting transactivator, with Glu/Asp-rich carboxy-terminal domain, 2	10370									hypoxia	glycolysis		uv_response_dn
TGFBI	transforming growth factor, beta-induced, 68kDa	7045									hypoxia	glycolysis			epithelial_mesenchymal_transition						apical_junction
IGFBP3	insulin-like growth factor binding protein 3	3486									hypoxia	glycolysis			epithelial_mesenchymal_transition																												kras_signaling_up
DCN	decorin	1634									hypoxia	glycolysis			epithelial_mesenchymal_transition
RRAGD	Ras-related GTP binding D	58528									hypoxia	glycolysis				il2_stat5_signaling
PFKP	phosphofructokinase, platelet	5214									hypoxia	glycolysis						interferon_gamma_response
DDIT4	DNA-damage-inducible transcript 4	54541									hypoxia	glycolysis							mtorc1_signaling																	unfolded_protein_response	p53_pathway
EGFR	epidermal growth factor receptor	1956									hypoxia	glycolysis								pathways_in_cancer	apical_junction					adherens_junction		regulation_of_actin_cytoskeleton	focal_adhesion					endocytosis				protein_secretion			mapk_signaling_pathway							pancreatic_cancer
MXI1	MAX interactor 1	4601									hypoxia	glycolysis												heme_metabolism
CASP6	caspase 6, apoptosis-related cysteine peptidase	839									hypoxia	glycolysis																																xenobiotic_metabolism
UGP2	UDP-glucose pyrophosphorylase 2	7360									hypoxia	glycolysis
PLIN2	perilipin 2	123									hypoxia		adipogenesis			il2_stat5_signaling
PFKFB3	6-phosphofructo-2-kinase/fructose-2,6-biphosphatase 3	5209									hypoxia		adipogenesis				tnfa_signaling_via_nfkb
PGM1	phosphoglucomutase 1	5236									hypoxia		adipogenesis						mtorc1_signaling
F3	coagulation factor III (thromboplastin, tissue factor)	2152									hypoxia			uv_response_dn			tnfa_signaling_via_nfkb
ANXA2	annexin A2	302									hypoxia			uv_response_dn
PLAUR	plasminogen activator, urokinase receptor	5329									hypoxia				epithelial_mesenchymal_transition		tnfa_signaling_via_nfkb																							cholesterol_homeostasis			kras_signaling_up
CTGF	connective tissue growth factor	1490									hypoxia				epithelial_mesenchymal_transition
CDKN1C	cyclin-dependent kinase inhibitor 1C (p57, Kip2)	1028									hypoxia					il2_stat5_signaling															uv_response_up		tgf_beta_signaling
BTG1	B-cell translocation gene 1, anti-proliferative	694									hypoxia						tnfa_signaling_via_nfkb	interferon_gamma_response													uv_response_up						p53_pathway
EFNA1	ephrin-A1	1942									hypoxia						tnfa_signaling_via_nfkb													axon_guidance
ETS1	v-ets erythroblastosis virus E26 oncogene homolog 1 (avian)	2113									hypoxia									pathways_in_cancer																							kras_signaling_up
VHL	von Hippel-Lindau tumor suppressor	7428									hypoxia									pathways_in_cancer
FOXO3	forkhead box O3	2309									hypoxia													heme_metabolism													p53_pathway
BNIP3L	BCL2/adenovirus E1B 19kDa interacting protein 3-like	665									hypoxia													heme_metabolism
SELENBP1	selenium binding protein 1	8991									hypoxia													heme_metabolism
NEDD4L	neural precursor cell expressed, developmentally down-regulated 4-like	23327									hypoxia																							endocytosis
IGFBP1	insulin-like growth factor binding protein 1	3484									hypoxia																									unfolded_protein_response								xenobiotic_metabolism
ERRFI1	ERBB receptor feedback inhibitor 1	54206									hypoxia																													cholesterol_homeostasis
HK1	hexokinase 1	3098									hypoxia
EDN2	endothelin 2	1907									hypoxia
ILVBL	ilvB (bacterial acetolactate synthase)-like	10994									hypoxia
TMEM45A	transmembrane protein 45A	55076									hypoxia
DLD	dihydrolipoamide dehydrogenase	1738										glycolysis	adipogenesis
SDHC	succinate dehydrogenase complex, subunit C, integral membrane protein, 15kDa	6391										glycolysis	adipogenesis
PPIA	peptidylprolyl isomerase A (cyclophilin A)	5478										glycolysis							mtorc1_signaling													myc_targets_v1
NASP	nuclear autoantigenic sperm protein (histone-binding)	4678										glycolysis											g2m_checkpoint												e2f_targets
CYB5A	cytochrome b5 type A (microsomal)	1528										glycolysis																																xenobiotic_metabolism
ARPP19	cAMP-regulated phosphoprotein, 19kDa	10776										glycolysis																																xenobiotic_metabolism
AK3	adenylate kinase 3	50808										glycolysis																																					pyrimidine_metabolism
ALDH7A1	aldehyde dehydrogenase 7 family, member A1	501										glycolysis
BIK	BCL2-interacting killer (apoptosis-inducing)	638										glycolysis
GMPPB	GDP-mannose pyrophosphorylase B	29925										glycolysis
RPE	ribulose-5-phosphate-3-epimerase	6120										glycolysis
IL13RA1	interleukin 13 receptor, alpha 1	3597										glycolysis
TXN	thioredoxin	7295										glycolysis
SRD5A3	steroid 5 alpha-reductase 3	79644										glycolysis
B3GNT3	UDP-GlcNAc:betaGal beta-1,3-N-acetylglucosaminyltransferase 3	10331										glycolysis
SLC25A13	solute carrier family 25, member 13 (citrin)	10165										glycolysis
ARL4A	ADP-ribosylation factor-like 4A	10124											adipogenesis			il2_stat5_signaling		interferon_gamma_response
STAT5A	signal transducer and activator of transcription 5A	6776											adipogenesis				tnfa_signaling_via_nfkb			pathways_in_cancer																			chronic_myeloid_leukemia
ABCA1	ATP-binding cassette, sub-family A (ABC1), member 1	19											adipogenesis				tnfa_signaling_via_nfkb																					protein_secretion									bile_acid_metabolism
QDPR	quinoid dihydropteridine reductase	5860											adipogenesis						mtorc1_signaling
ELOVL6	ELOVL fatty acid elongase 6	79071											adipogenesis						mtorc1_signaling
FZD4	frizzled family receptor 4	8322											adipogenesis							pathways_in_cancer																									wnt_signaling_pathway
CDKN2C	cyclin-dependent kinase inhibitor 2C (p18, inhibits CDK4)	1031											adipogenesis										g2m_checkpoint												e2f_targets
RIOK3	RIO kinase 3 (yeast)	8780											adipogenesis											heme_metabolism
AK2	adenylate kinase 2	204											adipogenesis												purine_metabolism										e2f_targets
ITSN1	intersectin 1 (SH3 domain protein)	6453											adipogenesis														mitotic_spindle
LPL	lipoprotein lipase	4023											adipogenesis																											cholesterol_homeostasis
EPHX2	epoxide hydrolase 2, cytoplasmic	2053											adipogenesis																																		bile_acid_metabolism
SCP2	sterol carrier protein 2	6342											adipogenesis																																		bile_acid_metabolism
CMPK1	cytidine monophosphate (UMP-CMP) kinase 1, cytosolic	51727											adipogenesis																																				pyrimidine_metabolism
SUCLG1	succinate-CoA ligase, alpha subunit	8802											adipogenesis
ATP5O	ATP synthase, H+ transporting, mitochondrial F1 complex, O subunit	539											adipogenesis
MRPL15	mitochondrial ribosomal protein L15	29088											adipogenesis
YWHAG	tyrosine 3-monooxygenase/tryptophan 5-monooxygenase activation protein, gamma polypeptide	7532											adipogenesis
MCCC1	methylcrotonoyl-CoA carboxylase 1 (alpha)	56922											adipogenesis
UBQLN1	ubiquilin 1	29979											adipogenesis
ELMOD3	ELMO/CED-12 domain containing 3	84173											adipogenesis
JAGN1	jagunal homolog 1 (Drosophila)	84522											adipogenesis
G3BP2	GTPase activating protein (SH3 domain) binding protein 2	9908											adipogenesis
PMP22	peripheral myelin protein 22	5376												uv_response_dn	epithelial_mesenchymal_transition
LDLR	low density lipoprotein receptor	3949												uv_response_dn			tnfa_signaling_via_nfkb		mtorc1_signaling															endocytosis						cholesterol_homeostasis
SMAD3	SMAD family member 3	4088												uv_response_dn			tnfa_signaling_via_nfkb			pathways_in_cancer			g2m_checkpoint			adherens_junction							tgf_beta_signaling						chronic_myeloid_leukemia						wnt_signaling_pathway			pancreatic_cancer
SRI	sorcin	6717												uv_response_dn				interferon_gamma_response
KIT	v-kit Hardy-Zuckerman 4 feline sarcoma viral oncogene homolog	3815												uv_response_dn						pathways_in_cancer														endocytosis
FYN	FYN oncogene related to SRC, FGR, YES	2534												uv_response_dn												adherens_junction			focal_adhesion	axon_guidance
SMAD7	SMAD family member 7	4092												uv_response_dn																			tgf_beta_signaling
ICA1	islet cell autoantigen 1, 69kDa	3382												uv_response_dn																								protein_secretion
MAP2K5	mitogen-activated protein kinase kinase 5	5607												uv_response_dn																											mapk_signaling_pathway
KCNMA1	potassium large conductance calcium-activated channel, subfamily M, alpha member 1	3778												uv_response_dn
EFEMP1	EGF containing fibulin-like extracellular matrix protein 1	2202												uv_response_dn
LPHN2	latrophilin 2	23266												uv_response_dn
MAP1B	microtubule-associated protein 1B	4131												uv_response_dn
NFIB	nuclear factor I/B	4781												uv_response_dn
NR1D2	nuclear receptor subfamily 1, group D, member 2	9975												uv_response_dn
TNC	tenascin C	3371													epithelial_mesenchymal_transition		tnfa_signaling_via_nfkb												focal_adhesion
SERPINH1	serpin peptidase inhibitor, clade H (heat shock protein 47), member 1, (collagen binding protein 1)	871													epithelial_mesenchymal_transition				mtorc1_signaling
VEGFC	vascular endothelial growth factor C	7424													epithelial_mesenchymal_transition					pathways_in_cancer									focal_adhesion																			pancreatic_cancer
MYL9	myosin, light chain 9, regulatory	10398													epithelial_mesenchymal_transition						apical_junction							regulation_of_actin_cytoskeleton	focal_adhesion													tight_junction
CDH6	cadherin 6, type 2, K-cadherin (fetal kidney)	1004													epithelial_mesenchymal_transition						apical_junction
THBS1	thrombospondin 1	7057													epithelial_mesenchymal_transition														focal_adhesion				tgf_beta_signaling
MSX1	msh homeobox 1	4487													epithelial_mesenchymal_transition																uv_response_up
CALD1	caldesmon 1	800													epithelial_mesenchymal_transition
FSTL1	follistatin-like 1	11167													epithelial_mesenchymal_transition
HTRA1	HtrA serine peptidase 1	5654													epithelial_mesenchymal_transition
GAS1	growth arrest-specific 1	2619													epithelial_mesenchymal_transition
SGCB	sarcoglycan, beta (43kDa dystrophin-associated glycoprotein)	6443													epithelial_mesenchymal_transition
TPM1	tropomyosin 1 (alpha)	7168													epithelial_mesenchymal_transition
TPM4	tropomyosin 4	7171													epithelial_mesenchymal_transition
CTHRC1	collagen triple helix repeat containing 1	115908													epithelial_mesenchymal_transition
DPYSL3	dihydropyrimidinase-like 3	1809													epithelial_mesenchymal_transition
PCOLCE2	procollagen C-endopeptidase enhancer 2	26577													epithelial_mesenchymal_transition
MATN2	matrilin 2	4147													epithelial_mesenchymal_transition
SPOCK1	sparc/osteonectin, cwcv and kazal-like domains proteoglycan (testican) 1	6695													epithelial_mesenchymal_transition
CASP3	caspase 3, apoptosis-related cysteine peptidase	836														il2_stat5_signaling		interferon_gamma_response		pathways_in_cancer											uv_response_up										mapk_signaling_pathway
PLSCR1	phospholipid scramblase 1	5359														il2_stat5_signaling		interferon_gamma_response																						cholesterol_homeostasis						interferon_alpha_response
BCL2L1	BCL2-like 1	598														il2_stat5_signaling				pathways_in_cancer																			chronic_myeloid_leukemia									pancreatic_cancer
BMPR2	bone morphogenetic protein receptor, type II (serine/threonine kinase)	659														il2_stat5_signaling																	tgf_beta_signaling
HIPK2	homeodomain interacting protein kinase 2	28996														il2_stat5_signaling																	tgf_beta_signaling
ALCAM	activated leukocyte cell adhesion molecule	214														il2_stat5_signaling																								cholesterol_homeostasis
EMP1	epithelial membrane protein 1	2012														il2_stat5_signaling																											kras_signaling_up
GSTO1	glutathione S-transferase omega 1	9446														il2_stat5_signaling																												xenobiotic_metabolism
AMACR	alpha-methylacyl-CoA racemase	23600														il2_stat5_signaling																															bile_acid_metabolism
SOCS2	suppressor of cytokine signaling 2	8835														il2_stat5_signaling
PUS1	pseudouridylate synthase 1	80324														il2_stat5_signaling
GALM	galactose mutarotase (aldose 1-epimerase)	130589														il2_stat5_signaling
SMPDL3A	sphingomyelin phosphodiesterase, acid-like 3A	10924														il2_stat5_signaling
CKAP4	cytoskeleton-associated protein 4	10970														il2_stat5_signaling
GLIPR2	GLI pathogenesis-related 2	152007														il2_stat5_signaling
COCH	coagulation factor C homolog, cochlin (Limulus polyphemus)	1690														il2_stat5_signaling
N6AMT2	N-6 adenine-specific DNA methyltransferase 2 (putative)	221143														il2_stat5_signaling
IKZF2	IKAROS family zinc finger 2 (Helios)	22807														il2_stat5_signaling
SWAP70	SWAP switching B-cell complex 70kDa subunit	23075														il2_stat5_signaling
SERPINB6	serpin peptidase inhibitor, clade B (ovalbumin), member 6	5269														il2_stat5_signaling
HOPX	HOP homeobox	84525														il2_stat5_signaling
NAMPT	nicotinamide phosphoribosyltransferase	10135															tnfa_signaling_via_nfkb	interferon_gamma_response	mtorc1_signaling
NFKBIA	nuclear factor of kappa light polypeptide gene enhancer in B-cells inhibitor, alpha	4792															tnfa_signaling_via_nfkb	interferon_gamma_response		pathways_in_cancer											uv_response_up								chronic_myeloid_leukemia
IFIT2	interferon-induced protein with tetratricopeptide repeats 2	3433															tnfa_signaling_via_nfkb	interferon_gamma_response																												interferon_alpha_response
MARCKS	myristoylated alanine-rich protein kinase C substrate	4082															tnfa_signaling_via_nfkb					fc_gamma_r_mediated_phagocytosis	g2m_checkpoint				mitotic_spindle
CEBPB	CCAAT/enhancer binding protein (C/EBP), beta	1051															tnfa_signaling_via_nfkb																			unfolded_protein_response
NINJ1	ninjurin 1	4814															tnfa_signaling_via_nfkb																				p53_pathway							xenobiotic_metabolism
IER5	immediate early response 5	51278															tnfa_signaling_via_nfkb																				p53_pathway
FUT4	fucosyltransferase 4 (alpha (1,3) fucosyltransferase, myeloid-specific)	2526															tnfa_signaling_via_nfkb
CEBPD	CCAAT/enhancer binding protein (C/EBP), delta	1052															tnfa_signaling_via_nfkb
SPSB1	splA/ryanodine receptor domain and SOCS box containing 1	80176															tnfa_signaling_via_nfkb
SLC16A6	solute carrier family 16, member 6 (monocarboxylic acid transporter 7)	9120															tnfa_signaling_via_nfkb
LITAF	lipopolysaccharide-induced TNF factor	9516															tnfa_signaling_via_nfkb
MTHFD2	methylenetetrahydrofolate dehydrogenase (NADP+ dependent) 2, methenyltetrahydrofolate cyclohydrolase	10797																interferon_gamma_response	mtorc1_signaling																e2f_targets	unfolded_protein_response
HIF1A	hypoxia inducible factor 1, alpha subunit (basic helix-loop-helix transcription factor)	3091																interferon_gamma_response		pathways_in_cancer			g2m_checkpoint
LAP3	leucine aminopeptidase 3	51056																interferon_gamma_response																												interferon_alpha_response
UBE2L6	ubiquitin-conjugating enzyme E2L 6	9246																interferon_gamma_response																												interferon_alpha_response
BST2	bone marrow stromal cell antigen 2	684																interferon_gamma_response																												interferon_alpha_response
MX1	myxovirus (influenza virus) resistance 1, interferon-inducible protein p78 (mouse)	4599																interferon_gamma_response																												interferon_alpha_response
USP18	ubiquitin specific peptidase 18	11274																interferon_gamma_response																												interferon_alpha_response
SP110	SP110 nuclear body protein	3431																interferon_gamma_response																												interferon_alpha_response
HERC6	hect domain and RLD 6	55008																interferon_gamma_response																												interferon_alpha_response
PARP12	poly (ADP-ribose) polymerase family, member 12	64761																interferon_gamma_response																												interferon_alpha_response
EPSTI1	epithelial stromal interaction 1 (breast)	94240																interferon_gamma_response																												interferon_alpha_response
CASP7	caspase 7, apoptosis-related cysteine peptidase	840																interferon_gamma_response
MYD88	myeloid differentiation primary response gene (88)	4615																interferon_gamma_response
PTPN2	protein tyrosine phosphatase, non-receptor type 2	5771																interferon_gamma_response
ST8SIA4	ST8 alpha-N-acetyl-neuraminide alpha-2,8-sialyltransferase 4	7903																interferon_gamma_response
LYSMD2	LysM, putative peptidoglycan-binding, domain containing 2	256586																interferon_gamma_response
AUTS2	autism susceptibility candidate 2	26053																interferon_gamma_response
NUP93	nucleoporin 93kDa	9688																interferon_gamma_response
SQLE	squalene epoxidase	6713																	mtorc1_signaling				g2m_checkpoint																	cholesterol_homeostasis
TCEA1	transcription elongation factor A (SII), 1	6917																	mtorc1_signaling					heme_metabolism
TUBA4A	tubulin, alpha 4a	7277																	mtorc1_signaling								mitotic_spindle				uv_response_up
STIP1	stress-induced-phosphoprotein 1	10963																	mtorc1_signaling												uv_response_up
PDAP1	PDGFA associated protein 1	11333																	mtorc1_signaling												uv_response_up
MCM4	minichromosome maintenance complex component 4	4173																	mtorc1_signaling													myc_targets_v1			e2f_targets
CANX	calnexin	821																	mtorc1_signaling													myc_targets_v1
CCNG1	cyclin G1	900																	mtorc1_signaling																		p53_pathway
NUPR1	nuclear protein, transcriptional regulator, 1	26471																	mtorc1_signaling																		p53_pathway
FAM129A	family with sequence similarity 129, member A	116496																	mtorc1_signaling																					cholesterol_homeostasis
ATP5G1	ATP synthase, H+ transporting, mitochondrial Fo complex, subunit C1 (subunit 9)	516																	mtorc1_signaling
HSPA4	heat shock 70kDa protein 4	3308																	mtorc1_signaling
NFYC	nuclear transcription factor Y, gamma	4802																	mtorc1_signaling
NUFIP1	nuclear fragile X mental retardation protein interacting protein 1	26747																	mtorc1_signaling
PNO1	partner of NOB1 homolog (S. cerevisiae)	56902																	mtorc1_signaling
RAC2	ras-related C3 botulinum toxin substrate 2 (rho family, small GTP binding protein Rac2)	5880																		pathways_in_cancer	apical_junction	fc_gamma_r_mediated_phagocytosis				adherens_junction		regulation_of_actin_cytoskeleton	focal_adhesion	axon_guidance											mapk_signaling_pathway				wnt_signaling_pathway			pancreatic_cancer
PIK3CB	phosphoinositide-3-kinase, catalytic, beta polypeptide	5291																		pathways_in_cancer	apical_junction	fc_gamma_r_mediated_phagocytosis						regulation_of_actin_cytoskeleton	focal_adhesion										chronic_myeloid_leukemia									pancreatic_cancer
PTK2	PTK2 protein tyrosine kinase 2	5747																		pathways_in_cancer	apical_junction							regulation_of_actin_cytoskeleton	focal_adhesion	axon_guidance
JUP	junction plakoglobin	3728																		pathways_in_cancer	apical_junction																						kras_signaling_up	xenobiotic_metabolism
MAPK1	mitogen-activated protein kinase 1	5594																		pathways_in_cancer		fc_gamma_r_mediated_phagocytosis				adherens_junction		regulation_of_actin_cytoskeleton	focal_adhesion	axon_guidance								protein_secretion	chronic_myeloid_leukemia		mapk_signaling_pathway							pancreatic_cancer
MAP2K1	mitogen-activated protein kinase kinase 1	5604																		pathways_in_cancer		fc_gamma_r_mediated_phagocytosis						regulation_of_actin_cytoskeleton	focal_adhesion										chronic_myeloid_leukemia		mapk_signaling_pathway							pancreatic_cancer
E2F1	E2F transcription factor 1	1869																		pathways_in_cancer			g2m_checkpoint																chronic_myeloid_leukemia									pancreatic_cancer
SMAD4	SMAD family member 4	4089																		pathways_in_cancer						adherens_junction													chronic_myeloid_leukemia						wnt_signaling_pathway			pancreatic_cancer
IGF1	insulin-like growth factor 1 (somatomedin C)	3479																		pathways_in_cancer									focal_adhesion															xenobiotic_metabolism
LAMB1	laminin, beta 1	3912																		pathways_in_cancer									focal_adhesion
HDAC2	histone deacetylase 2	3066																		pathways_in_cancer												myc_targets_v1							chronic_myeloid_leukemia
CBLC	Cas-Br-M (murine) ecotropic retroviral transforming sequence c	23624																		pathways_in_cancer														endocytosis					chronic_myeloid_leukemia
RALGDS	ral guanine nucleotide dissociation stimulator	5900																		pathways_in_cancer																	p53_pathway											pancreatic_cancer
ZBTB16	zinc finger and BTB domain containing 16	7704																		pathways_in_cancer																	p53_pathway
FZD6	frizzled family receptor 6	8323																		pathways_in_cancer																									wnt_signaling_pathway
FZD9	frizzled family receptor 9	8326																		pathways_in_cancer																									wnt_signaling_pathway
FH	fumarate hydratase	2271																		pathways_in_cancer
RASSF5	Ras association (RalGDS/AF-6) domain family member 5	83593																		pathways_in_cancer
HSP90AA1	heat shock protein 90kDa alpha (cytosolic), class A member 1	3320																		pathways_in_cancer
TRAF5	TNF receptor-associated factor 5	7188																		pathways_in_cancer
WASL	Wiskott-Aldrich syndrome-like	8976																			apical_junction	fc_gamma_r_mediated_phagocytosis				adherens_junction	mitotic_spindle	regulation_of_actin_cytoskeleton
SYK	spleen tyrosine kinase	6850																			apical_junction	fc_gamma_r_mediated_phagocytosis
VCL	vinculin	7414																			apical_junction					adherens_junction	mitotic_spindle	regulation_of_actin_cytoskeleton	focal_adhesion
ACTN2	actinin, alpha 2	88																			apical_junction					adherens_junction		regulation_of_actin_cytoskeleton	focal_adhesion													tight_junction
PVRL4	poliovirus receptor-related 4	81607																			apical_junction					adherens_junction
FSCN1	fascin homolog 1, actin-bundling protein (Strongylocentrotus purpuratus)	6624																			apical_junction						mitotic_spindle
FLNC	filamin C, gamma	2318																			apical_junction								focal_adhesion												mapk_signaling_pathway
PARVA	parvin, alpha	55742																			apical_junction								focal_adhesion
CLDN14	claudin 14	23562																			apical_junction																					tight_junction
CX3CL1	chemokine (C-X3-C motif) ligand 1	6376																			apical_junction
SORBS3	sorbin and SH3 domain containing 3	10174																			apical_junction
CDH3	cadherin 3, type 1, P-cadherin (placental)	1001																			apical_junction
NFASC	neurofascin	23114																			apical_junction
NEGR1	neuronal growth regulator 1	257194																			apical_junction
GRB7	growth factor receptor-bound protein 7	2886																			apical_junction
RSU1	Ras suppressor protein 1	6251																			apical_junction
SGCE	sarcoglycan, epsilon	8910																			apical_junction
WASF2	WAS protein family, member 2	10163																				fc_gamma_r_mediated_phagocytosis				adherens_junction	mitotic_spindle	regulation_of_actin_cytoskeleton
WASF3	WAS protein family, member 3	10810																				fc_gamma_r_mediated_phagocytosis				adherens_junction
VAV3	vav 3 guanine nucleotide exchange factor	10451																				fc_gamma_r_mediated_phagocytosis						regulation_of_actin_cytoskeleton	focal_adhesion
LIMK1	LIM domain kinase 1	3984																				fc_gamma_r_mediated_phagocytosis						regulation_of_actin_cytoskeleton		axon_guidance
LIMK2	LIM domain kinase 2	3985																				fc_gamma_r_mediated_phagocytosis						regulation_of_actin_cytoskeleton		axon_guidance
SCIN	scinderin	85477																				fc_gamma_r_mediated_phagocytosis						regulation_of_actin_cytoskeleton
PRKCD	protein kinase C, delta	5580																				fc_gamma_r_mediated_phagocytosis									uv_response_up											tight_junction
ASAP1	ArfGAP with SH3 domain, ankyrin repeat and PH domain 1	50807																				fc_gamma_r_mediated_phagocytosis												endocytosis
ASAP3	ArfGAP with SH3 domain, ankyrin repeat and PH domain 3	55616																				fc_gamma_r_mediated_phagocytosis												endocytosis
PLA2G4F	phospholipase A2, group IVF	255189																				fc_gamma_r_mediated_phagocytosis
LMNB1	lamin B1	4001																					g2m_checkpoint				mitotic_spindle								e2f_targets
KIF5B	kinesin family member 5B	3799																					g2m_checkpoint				mitotic_spindle									unfolded_protein_response
PRC1	protein regulator of cytokinesis 1	9055																					g2m_checkpoint				mitotic_spindle
AMD1	adenosylmethionine decarboxylase 1	262																					g2m_checkpoint								uv_response_up
MAD2L1	MAD2 mitotic arrest deficient-like 1 (yeast)	4085																					g2m_checkpoint									myc_targets_v1			e2f_targets
HNRNPD	heterogeneous nuclear ribonucleoprotein D (AU-rich element RNA binding protein 1, 37kDa)	3184																					g2m_checkpoint									myc_targets_v1			e2f_targets
G3BP1	GTPase activating protein (SH3 domain) binding protein 1	10146																					g2m_checkpoint									myc_targets_v1
CTCF	CCCTC-binding factor (zinc finger protein)	10664																					g2m_checkpoint												e2f_targets
HN1	hematological and neurological expressed 1	51155																					g2m_checkpoint												e2f_targets
RPS6KA5	ribosomal protein S6 kinase, 90kDa, polypeptide 5	9252																					g2m_checkpoint																		mapk_signaling_pathway
CUL4A	cullin 4A	8451																					g2m_checkpoint
CUL5	cullin 5	8065																					g2m_checkpoint
SMC2	structural maintenance of chromosomes 2	10592																					g2m_checkpoint
TNPO2	transportin 2	30000																					g2m_checkpoint
HMGN2	high mobility group nucleosomal binding domain 2	3151																					g2m_checkpoint
SLC38A1	solute carrier family 38, member 1	81539																					g2m_checkpoint
SMOX	spermine oxidase	54498																						heme_metabolism																				xenobiotic_metabolism
RAP1GAP	RAP1 GTPase activating protein	5909																						heme_metabolism																				xenobiotic_metabolism
ISCA1	iron-sulfur cluster assembly 1 homolog (S. cerevisiae)	81689																						heme_metabolism
SDCBP	syndecan binding protein (syntenin)	6386																						heme_metabolism
RCL1	RNA terminal phosphate cyclase-like 1	10171																						heme_metabolism
ABCG2	ATP-binding cassette, sub-family G (WHITE), member 2	9429																						heme_metabolism
MBOAT2	membrane bound O-acyltransferase domain containing 2	129642																						heme_metabolism
MINPP1	multiple inositol-polyphosphate phosphatase 1	9562																						heme_metabolism
FECH	ferrochelatase	2235																						heme_metabolism
PDZK1IP1	PDZK1 interacting protein 1	10158																						heme_metabolism
ERMAP	erythroblast membrane-associated protein (Scianna blood group)	114625																						heme_metabolism
MKRN1	makorin ring finger protein 1	23608																						heme_metabolism
EIF2AK1	eukaryotic translation initiation factor 2-alpha kinase 1	27102																						heme_metabolism
TMEM9B	TMEM9 domain family, member B	56674																						heme_metabolism
SLC30A1	solute carrier family 30 (zinc transporter), member 1	7779																						heme_metabolism
PQLC1	PQ loop repeat containing 1	80148																						heme_metabolism
CAST	calpastatin	831																						heme_metabolism
POLE3	polymerase (DNA directed), epsilon 3 (p17 subunit)	54107																							purine_metabolism						uv_response_up	myc_targets_v1																	pyrimidine_metabolism
RRM1	ribonucleotide reductase M1	6240																							purine_metabolism							myc_targets_v1																	pyrimidine_metabolism
PRPS2	phosphoribosyl pyrophosphate synthetase 2	5634																							purine_metabolism							myc_targets_v1
ADA	adenosine deaminase	100																							purine_metabolism												p53_pathway
GMPR	guanosine monophosphate reductase	2766																							purine_metabolism																					interferon_alpha_response
RRM2B	ribonucleotide reductase M2 B (TP53 inducible)	50484																							purine_metabolism																								pyrimidine_metabolism
POLR3H	polymerase (RNA) III (DNA directed) polypeptide H (22.9kD)	171568																							purine_metabolism																								pyrimidine_metabolism
POLR1E	polymerase (RNA) I polypeptide E, 53kDa	64425																							purine_metabolism																								pyrimidine_metabolism
NUDT2	nudix (nucleoside diphosphate linked moiety X)-type motif 2	318																							purine_metabolism																								pyrimidine_metabolism
NME2	non-metastatic cells 2, protein (NM23B) expressed in	4831																							purine_metabolism																								pyrimidine_metabolism
NME5	non-metastatic cells 5, protein expressed in (nucleoside-diphosphate kinase)	8382																							purine_metabolism																								pyrimidine_metabolism
GUCY1A2	guanylate cyclase 1, soluble, alpha 2	2977																							purine_metabolism
DGUOK	deoxyguanosine kinase	1716																							purine_metabolism
APRT	adenine phosphoribosyltransferase	353																							purine_metabolism
FHIT	fragile histidine triad gene	2272																							purine_metabolism
PAPSS1	3'-phosphoadenosine 5'-phosphosulfate synthase 1	9061																							purine_metabolism
PDE6B	phosphodiesterase 6B, cGMP-specific, rod, beta	5158																							purine_metabolism
AK5	adenylate kinase 5	26289																							purine_metabolism
PDE9A	phosphodiesterase 9A	5152																							purine_metabolism
PDE5A	phosphodiesterase 5A, cGMP-specific	8654																							purine_metabolism
CSNK2A1	casein kinase 2, alpha 1 polypeptide	1457																								adherens_junction																tight_junction			wnt_signaling_pathway
FER	fer (fps/fes related) tyrosine kinase	2241																								adherens_junction
ARHGEF7	Rho guanine nucleotide exchange factor (GEF) 7	8874																									mitotic_spindle	regulation_of_actin_cytoskeleton
YWHAE	tyrosine 3-monooxygenase/tryptophan 5-monooxygenase activation protein, epsilon polypeptide	7531																									mitotic_spindle					myc_targets_v1
CTTN	cortactin	2017																									mitotic_spindle															tight_junction
ARHGEF2	Rho/Rac guanine nucleotide exchange factor (GEF) 2	9181																									mitotic_spindle
NET1	neuroepithelial cell transforming 1	10276																									mitotic_spindle
CDC42EP1	CDC42 effector protein (Rho GTPase binding) 1	11135																									mitotic_spindle
CLASP1	cytoplasmic linker associated protein 1	23332																									mitotic_spindle
ABR	active BCR-related gene	29																									mitotic_spindle
ARHGEF3	Rho guanine nucleotide exchange factor (GEF) 3	50650																									mitotic_spindle
ARHGAP10	Rho GTPase activating protein 10	79658																									mitotic_spindle
PCGF5	polycomb group ring finger 5	84333																									mitotic_spindle
SORBS2	sorbin and SH3 domain containing 2	8470																									mitotic_spindle
CEP57	centrosomal protein 57kDa	9702																									mitotic_spindle
PAK2	p21 protein (Cdc42/Rac)-activated kinase 2	5062																										regulation_of_actin_cytoskeleton	focal_adhesion	axon_guidance											mapk_signaling_pathway
PAK6	p21 protein (Cdc42/Rac)-activated kinase 6	56924																										regulation_of_actin_cytoskeleton	focal_adhesion	axon_guidance
MYL5	myosin, light chain 5, regulatory	4636																										regulation_of_actin_cytoskeleton	focal_adhesion													tight_junction
PPP1CB	protein phosphatase 1, catalytic subunit, beta isozyme	5500																										regulation_of_actin_cytoskeleton	focal_adhesion
CYFIP2	cytoplasmic FMR1 interacting protein 2	26999																										regulation_of_actin_cytoskeleton									p53_pathway							xenobiotic_metabolism
RRAS2	related RAS viral (r-ras) oncogene homolog 2	22800																										regulation_of_actin_cytoskeleton													mapk_signaling_pathway	tight_junction
MYH14	myosin, heavy chain 14, non-muscle	79784																										regulation_of_actin_cytoskeleton														tight_junction
PIP4K2A	phosphatidylinositol-5-phosphate 4-kinase, type II, alpha	5305																										regulation_of_actin_cytoskeleton
FGD3	FYVE, RhoGEF and PH domain containing 3	89846																										regulation_of_actin_cytoskeleton
CAV2	caveolin 2	858																											focal_adhesion									protein_secretion
THBS4	thrombospondin 4	7060																											focal_adhesion
SEMA4D	sema domain, immunoglobulin domain (Ig), transmembrane domain (TM) and short cytoplasmic domain, (semaphorin) 4D	10507																												axon_guidance
DPYSL2	dihydropyrimidinase-like 2	1808																												axon_guidance
EFNB2	ephrin-B2	1948																												axon_guidance
EFNB3	ephrin-B3	1949																												axon_guidance
EPHA3	EPH receptor A3	2042																												axon_guidance
ABLIM3	actin binding LIM protein family, member 3	22885																												axon_guidance
NGEF	neuronal guanine nucleotide exchange factor	25791																												axon_guidance
ROBO1	roundabout, axon guidance receptor, homolog 1 (Drosophila)	6091																												axon_guidance
SRGAP3	SLIT-ROBO Rho GTPase activating protein 3	9901																												axon_guidance
HLA-F	major histocompatibility complex, class I, F	3134																													uv_response_up			endocytosis
CHKA	choline kinase alpha	1119																													uv_response_up									cholesterol_homeostasis
MAPK8IP2	mitogen-activated protein kinase 8 interacting protein 2	23542																													uv_response_up										mapk_signaling_pathway
SPR	sepiapterin reductase (7,8-dihydrobiopterin:NADP+ oxidoreductase)	6697																													uv_response_up
CREG1	cellular repressor of E1A-stimulated genes 1	8804																													uv_response_up
NOP56	NOP56 ribonucleoprotein homolog (yeast)	10528																														myc_targets_v1			e2f_targets	unfolded_protein_response
DUT	deoxyuridine triphosphatase	1854																														myc_targets_v1			e2f_targets														pyrimidine_metabolism
NAP1L1	nucleosome assembly protein 1-like 1	4673																														myc_targets_v1			e2f_targets
USP1	ubiquitin specific peptidase 1	7398																														myc_targets_v1			e2f_targets
TOMM70A	translocase of outer mitochondrial membrane 70 homolog A (S. cerevisiae)	9868																														myc_targets_v1
AIMP2	aminoacyl tRNA synthetase complex-interacting multifunctional protein 2	7965																														myc_targets_v1
TXNL4A	thioredoxin-like 4A	10907																														myc_targets_v1
SSB	Sjogren syndrome antigen B (autoantigen La)	6741																														myc_targets_v1
CCT2	chaperonin containing TCP1, subunit 2 (beta)	10576																														myc_targets_v1
HDDC2	HD domain containing 2	51020																														myc_targets_v1
SRPK1	SRSF protein kinase 1	6732																														myc_targets_v1
PPM1A	protein phosphatase, Mg2+/Mn2+ dependent, 1A	5494																															tgf_beta_signaling								mapk_signaling_pathway
BCAR3	breast cancer anti-estrogen resistance 3	8412																															tgf_beta_signaling														bile_acid_metabolism
CLTA	clathrin, light chain A	1211																																endocytosis				protein_secretion
AP2B1	adaptor-related protein complex 2, beta 1 subunit	163																																endocytosis				protein_secretion
PRKCZ	protein kinase C, zeta	5590																																endocytosis								tight_junction
NEDD4	neural precursor cell expressed, developmentally down-regulated 4	4734																																endocytosis													bile_acid_metabolism
VPS37D	vacuolar protein sorting 37 homolog D (S. cerevisiae)	155382																																endocytosis
VPS37B	vacuolar protein sorting 37 homolog B (S. cerevisiae)	79720																																endocytosis
ADRB2	adrenergic, beta-2-, receptor, surface	154																																endocytosis
RAB11A	RAB11A, member RAS oncogene family	8766																																endocytosis
RAB11FIP2	RAB11 family interacting protein 2 (class I)	22841																																endocytosis
IQSEC2	IQ motif and Sec7 domain 2	23096																																endocytosis
PSD4	pleckstrin and Sec7 domain containing 4	23550																																endocytosis
CHMP6	charged multivesicular body protein 6	79643																																endocytosis
PRKDC	protein kinase, DNA-activated, catalytic polypeptide	5591																																	e2f_targets
RQCD1	RCD1 required for cell differentiation1 homolog (S. pombe)	9125																																	e2f_targets
IPO7	importin 7	10527																																	e2f_targets
CSE1L	CSE1 chromosome segregation 1-like (yeast)	1434																																	e2f_targets
ASF1A	ASF1 anti-silencing function 1 homolog A (S. cerevisiae)	25842																																	e2f_targets
TRIP13	thyroid hormone receptor interactor 13	9319																																	e2f_targets
YWHAZ	tyrosine 3-monooxygenase/tryptophan 5-monooxygenase activation protein, zeta polypeptide	7534																																		unfolded_protein_response
LSM4	LSM4 homolog, U6 small nuclear RNA associated (S. cerevisiae)	25804																																		unfolded_protein_response
EXOSC2	exosome component 2	23404																																		unfolded_protein_response
DCP1A	DCP1 decapping enzyme homolog A (S. cerevisiae)	55802																																		unfolded_protein_response
CNOT6	CCR4-NOT transcription complex, subunit 6	57472																																		unfolded_protein_response
TTC37	tetratricopeptide repeat domain 37	9652																																		unfolded_protein_response
ATP6V0D1	ATPase, H+ transporting, lysosomal 38kDa, V0 subunit d1	9114																																		unfolded_protein_response
DDX10	DEAD (Asp-Glu-Ala-Asp) box polypeptide 10	1662																																		unfolded_protein_response
EXOC2	exocyst complex component 2	55770																																		unfolded_protein_response
HERPUD1	homocysteine-inducible, endoplasmic reticulum stress-inducible, ubiquitin-like domain member 1	9709																																		unfolded_protein_response
ABCC5	ATP-binding cassette, sub-family C (CFTR/MRP), member 5	10057																																			p53_pathway
STEAP3	STEAP family member 3, metalloreductase	55240																																			p53_pathway
SERTAD3	SERTA domain containing 3	29946																																			p53_pathway
DEF6	differentially expressed in FDCP 6 homolog (mouse)	50619																																			p53_pathway
PVT1	Pvt1 oncogene (non-protein coding)	5820																																			p53_pathway
ZFP36L1	zinc finger protein 36, C3H type-like 1	677																																			p53_pathway
ATP1A1	ATPase, Na+/K+ transporting, alpha 1 polypeptide	476																																				protein_secretion
STX16	syntaxin 16	8675																																				protein_secretion
AP1G1	adaptor-related protein complex 1, gamma 1 subunit	164																																				protein_secretion
ARFGEF2	ADP-ribosylation factor guanine nucleotide-exchange factor 2 (brefeldin A-inhibited)	10564																																				protein_secretion
GOLGA4	golgin A4	2803																																				protein_secretion
SCRN1	secernin 1	9805																																				protein_secretion
TP53INP1	tumor protein p53 inducible nuclear protein 1	94241																																						cholesterol_homeostasis
GADD45G	growth arrest and DNA-damage-inducible, gamma	10912																																							mapk_signaling_pathway		kras_signaling_up
PRKX	protein kinase, X-linked	5613																																							mapk_signaling_pathway				wnt_signaling_pathway
PLA2G3	phospholipase A2, group III	50487																																							mapk_signaling_pathway
MAP3K4	mitogen-activated protein kinase kinase kinase 4	4216																																							mapk_signaling_pathway
MKNK1	MAP kinase interacting serine/threonine kinase 1	8569																																							mapk_signaling_pathway
CACNB3	calcium channel, voltage-dependent, beta 3 subunit	784																																							mapk_signaling_pathway
STK3	serine/threonine kinase 3	6788																																							mapk_signaling_pathway
MAPKAPK5	mitogen-activated protein kinase-activated protein kinase 5	8550																																							mapk_signaling_pathway
MAP4K4	mitogen-activated protein kinase kinase kinase kinase 4	9448																																							mapk_signaling_pathway
CLDN1	claudin 1	9076																																								tight_junction
CLDN23	claudin 23	137075																																								tight_junction
MYH15	myosin, heavy chain 15	22989																																								tight_junction
TJP2	tight junction protein 2 (zona occludens 2)	9414																																								tight_junction
PPP2R2B	protein phosphatase 2, regulatory subunit B, beta	5521																																								tight_junction
RAB3B	RAB3B, member RAS oncogene family	5865																																								tight_junction
NR1H4	nuclear receptor subfamily 1, group H, member 4	9971																																									kras_signaling_up				bile_acid_metabolism
PLAT	plasminogen activator, tissue	5327																																									kras_signaling_up
SCG3	secretogranin III	29106																																									kras_signaling_up
APOD	apolipoprotein D	347																																									kras_signaling_up
FBXO4	F-box protein 4	26272																																									kras_signaling_up
ST6GAL1	ST6 beta-galactosamide alpha-2,6-sialyltranferase 1	6480																																									kras_signaling_up
MAFB	v-maf musculoaponeurotic fibrosarcoma oncogene homolog B (avian)	9935																																									kras_signaling_up
USH1C	Usher syndrome 1C (autosomal recessive, severe)	10083																																									kras_signaling_up
SDCCAG8	serologically defined colon cancer antigen 8	10806																																									kras_signaling_up
ZNF277	zinc finger protein 277	11179																																									kras_signaling_up
TOR1AIP2	torsin A interacting protein 2	163590																																									kras_signaling_up
LAT2	linker for activation of T cells family, member 2	7462																																									kras_signaling_up
CBR4	carbonyl reductase 4	84869																																									kras_signaling_up
DDC	dopa decarboxylase (aromatic L-amino acid decarboxylase)	1644																																										xenobiotic_metabolism
CYP2E1	cytochrome P450, family 2, subfamily E, polypeptide 1	1571																																										xenobiotic_metabolism
AKR1C3	aldo-keto reductase family 1, member C3 (3-alpha hydroxysteroid dehydrogenase, type II)	8644																																										xenobiotic_metabolism
AKR1C2	aldo-keto reductase family 1, member C2 (dihydrodiol dehydrogenase 2; bile acid binding protein; 3-alpha hydroxysteroid dehydrogenase, type III)	1646																																										xenobiotic_metabolism
MCCC2	methylcrotonoyl-CoA carboxylase 2 (beta)	64087																																										xenobiotic_metabolism
ENPEP	glutamyl aminopeptidase (aminopeptidase A)	2028																																										xenobiotic_metabolism
SAR1B	SAR1 homolog B (S. cerevisiae)	51128																																										xenobiotic_metabolism
HES6	hairy and enhancer of split 6 (Drosophila)	55502																																										xenobiotic_metabolism
ATOH8	atonal homolog 8 (Drosophila)	84913																																										xenobiotic_metabolism
CAMK2B	calcium/calmodulin-dependent protein kinase II beta	816																																											wnt_signaling_pathway
CAMK2D	calcium/calmodulin-dependent protein kinase II delta	817																																											wnt_signaling_pathway
PLCB1	phospholipase C, beta 1 (phosphoinositide-specific)	23236																																											wnt_signaling_pathway
SIAH1	seven in absentia homolog 1 (Drosophila)	6477																																											wnt_signaling_pathway
CSNK1A1	casein kinase 1, alpha 1	1452																																											wnt_signaling_pathway
PRICKLE2	prickle homolog 2 (Drosophila)	166336																																											wnt_signaling_pathway
TBL1XR1	transducin (beta)-like 1 X-linked receptor 1	79718																																											wnt_signaling_pathway
RUVBL1	RuvB-like 1 (E. coli)	8607																																											wnt_signaling_pathway
NUB1	negative regulator of ubiquitin-like proteins 1	51667																																												interferon_alpha_response
HSD3B7	hydroxy-delta-5-steroid dehydrogenase, 3 beta- and steroid delta-isomerase 7	80270																																													bile_acid_metabolism
TTR	transthyretin	7276																																													bile_acid_metabolism
LONP2	lon peptidase 2, peroxisomal	83752																																													bile_acid_metabolism
NR3C2	nuclear receptor subfamily 3, group C, member 2	4306																																													bile_acid_metabolism
GC	group-specific component (vitamin D binding protein)	2638																																													bile_acid_metabolism
DCTD	dCMP deaminase	1635																																															pyrimidine_metabolism
PITX2	paired-like homeodomain 2	5308
AMHR2	anti-Mullerian hormone receptor, type II	269
ID4	inhibitor of DNA binding 4, dominant negative helix-loop-helix protein	3400
ITPR3	inositol 1,4,5-trisphosphate receptor, type 3	3710
CTSO	cathepsin O	1519
S100A13	S100 calcium binding protein A13	6284
CD46	CD46 molecule, complement regulatory protein	4179
AKAP10	A kinase (PRKA) anchor protein 10	11216
DOCK9	dedicator of cytokinesis 9	23348
BRPF3	bromodomain and PHD finger containing, 3	27154
KCNIP3	Kv channel interacting protein 3, calsenilin	30818
SUCLA2	succinate-CoA ligase, ADP-forming, beta subunit	8803
ATP6V1G1	ATPase, H+ transporting, lysosomal 13kDa, V1 subunit G1	9550
UQCRB	ubiquinol-cytochrome c reductase binding protein	7381
NDUFB3	NADH dehydrogenase (ubiquinone) 1 beta subcomplex, 3, 12kDa	4709
MRPS30	mitochondrial ribosomal protein S30	10884
MRPL35	mitochondrial ribosomal protein L35	51318
MRPS22	mitochondrial ribosomal protein S22	56945
BCL10	B-cell CLL/lymphoma 10	8915
HSD11B2	hydroxysteroid (11-beta) dehydrogenase 2	3291
FABP6	fatty acid binding protein 6, ileal	2172
CRABP2	cellular retinoic acid binding protein 2	1382
GSTZ1	glutathione transferase zeta 1	2954
GSTM3	glutathione S-transferase mu 3 (brain)	2947
GGT1	gamma-glutamyltransferase 1	2678
CXCL13	chemokine (C-X-C motif) ligand 13	10563
GNB1	guanine nucleotide binding protein (G protein), beta polypeptide 1	2782
GNG7	guanine nucleotide binding protein (G protein), gamma 7	2788
CD8A	CD8a molecule	925
SUCLG2	succinate-CoA ligase, GDP-forming, beta subunit	8801
INMT	indolethylamine N-methyltransferase	11185
CCDC58	coiled-coil domain containing 58	131076
OSTC	oligosaccharyltransferase complex subunit	58505
RAP1GDS1	RAP1, GTP-GDP dissociation stimulator 1	5910
NOS3	nitric oxide synthase 3 (endothelial cell)	4846
CPS1	carbamoyl-phosphate synthase 1, mitochondrial	1373
NEFH	neurofilament, heavy polypeptide	4744
DIABLO	diablo, IAP-binding mitochondrial protein	56616
MEP1A	meprin A, alpha (PABA peptide hydrolase)	4224
SLC31A2	solute carrier family 31 (copper transporters), member 2	1318
RNF144B	ring finger protein 144B	255488
MSR1	macrophage scavenger receptor 1	4481
PCDH7	protocadherin 7	5099
LPIN1	lipin 1	23175
VIPR1	vasoactive intestinal peptide receptor 1	7433
PTP4A3	protein tyrosine phosphatase type IVA, member 3	11156
CNN3	calponin 3, acidic	1266
MB	myoglobin	4151
SOD3	superoxide dismutase 3, extracellular	6649
TEAD4	TEA domain family member 4	7004
OCEL1	occludin/ELL domain containing 1	79629
POLL	polymerase (DNA directed), lambda	27343
TAF12	TAF12 RNA polymerase II, TATA box binding protein (TBP)-associated factor, 20kDa	6883
DFNA5	deafness, autosomal dominant 5	1687
TCEB3	transcription elongation factor B (SIII), polypeptide 3 (110kDa, elongin A)	6924
ELL	elongation factor RNA polymerase II	8178
PRKAR1B	protein kinase, cAMP-dependent, regulatory, type I, beta	5575
ACACB	acetyl-CoA carboxylase beta	32
PRKAG2	protein kinase, AMP-activated, gamma 2 non-catalytic subunit	51422
SREBF1	sterol regulatory element binding transcription factor 1	6720
ALDH3B2	aldehyde dehydrogenase 3 family, member B2	222
TRMT11	tRNA methyltransferase 11 homolog (S. cerevisiae)	60487
HNMT	histamine N-methyltransferase	3176
CYP2C8	cytochrome P450, family 2, subfamily C, polypeptide 8	1558
CYP1B1	cytochrome P450, family 1, subfamily B, polypeptide 1	1545
ENDOG	endonuclease G	2021
RSL24D1	ribosomal L24 domain containing 1	51187
RPL8	ribosomal protein L8	6132
RPL26	ribosomal protein L26	6154
RPL29	ribosomal protein L29	6159
RPL32	ribosomal protein L32	6161
RPL36AL	ribosomal protein L36a-like	6166
RPLP1	ribosomal protein, large, P1	6176
RPS15A	ribosomal protein S15a	6210
RPS26	ribosomal protein S26	6231
RPS29	ribosomal protein S29	6235
PAPOLA	poly(A) polymerase alpha	10914
EDC3	enhancer of mRNA decapping 3 homolog (S. cerevisiae)	80153
PFKFB2	6-phosphofructo-2-kinase/fructose-2,6-biphosphatase 2	5208
C5	complement component 5	727
APOH	apolipoprotein H (beta-2-glycoprotein I)	350
SLCO2A1	solute carrier organic anion transporter family, member 2A1	6578
ALOX15	arachidonate 15-lipoxygenase	246
GRM8	glutamate receptor, metabotropic 8	2918
CLGN	calmegin	1047
CCT6B	chaperonin containing TCP1, subunit 6B (zeta 2)	10693
RPL39L	ribosomal protein L39-like	116832
42617	septin 4	5414
ULK3	unc-51-like kinase 3 (C. elegans)	25989
ATP6V1C2	ATPase, H+ transporting, lysosomal 42kDa, V1 subunit C2	245973
ATP6V1E2	ATPase, H+ transporting, lysosomal 31kDa, V1 subunit E2	90423
MSRB2	methionine sulfoxide reductase B2	22921
RPIA	ribose 5-phosphate isomerase A	22934
ATF1	activating transcription factor 1	466
MAPKAP1	mitogen-activated protein kinase associated protein 1	79109
AFAP1L2	actin filament associated protein 1-like 2	84632
CROCC	ciliary rootlet coiled-coil, rootletin	9696
ABCB10	ATP-binding cassette, sub-family B (MDR/TAP), member 10	23456
ABCC6	ATP-binding cassette, sub-family C (CFTR/MRP), member 6	368
NRCAM	neuronal cell adhesion molecule	4897
CD6	CD6 molecule	923
WWP2	WW domain containing E3 ubiquitin protein ligase 2	11060
UBE2H	ubiquitin-conjugating enzyme E2H	7328
LIPC	lipase, hepatic	3990
ALPL	alkaline phosphatase, liver/bone/kidney	249
CNTFR	ciliary neurotrophic factor receptor	1271
RTN1	reticulon 1	6252
GPR56	G protein-coupled receptor 56	9289
TBPL1	TBP-like 1	9519
TFAM	transcription factor A, mitochondrial	7019
DNAL1	dynein, axonemal, light chain 1	83544
CPT1C	carnitine palmitoyltransferase 1C	126129
FABP7	fatty acid binding protein 7, brain	2173
VTI1B	vesicle transport through interaction with t-SNAREs homolog 1B (yeast)	10490
STX2	syntaxin 2	2054
SNAP29	synaptosomal-associated protein, 29kDa	9342
STX8	syntaxin 8	9482
FMO4	flavin containing monooxygenase 4	2329
LDHD	lactate dehydrogenase D	197257
MAT2B	methionine adenosyltransferase II, beta	27430
GHR	growth hormone receptor	2690
STAT6	signal transducer and activator of transcription 6, interleukin-4 induced	6778
HTR6	5-hydroxytryptamine (serotonin) receptor 6	3362
PTGER1	prostaglandin E receptor 1 (subtype EP1), 42kDa	5731
DHRS4	dehydrogenase/reductase (SDR family) member 4	10901
PXMP4	peroxisomal membrane protein 4, 24kDa	11264
NANS	N-acetylneuraminic acid synthase	54187
SUV420H1	suppressor of variegation 4-20 homolog 1 (Drosophila)	51111
WHSC1L1	Wolf-Hirschhorn syndrome candidate 1-like 1	54904
SETMAR	SET domain and mariner transposase fusion gene	6419
DCTN6	dynactin 6	10671
DYNC1LI2	dynein, cytoplasmic 1, light intermediate chain 2	1783
LFNG	LFNG O-fucosylpeptide 3-beta-N-acetylglucosaminyltransferase	3955
DLL3	delta-like 3 (Drosophila)	10683
ALDH5A1	aldehyde dehydrogenase 5 family, member A1	7915
NIT2	nitrilase family, member 2	56954
NPY	neuropeptide Y	4852
SBNO2	strawberry notch homolog 2 (Drosophila)	22904
MSRA	methionine sulfoxide reductase A	4482
PDLIM1	PDZ and LIM domain 1	9124
RFX5	regulatory factor X, 5 (influences HLA class II expression)	5993
PRPH	peripherin	5630
ETNK1	ethanolamine kinase 1	55500
LPGAT1	lysophosphatidylglycerol acyltransferase 1	9926
DEGS2	degenerative spermatocyte homolog 2, lipid desaturase (Drosophila)	123099
CERK	ceramide kinase	64781
SPTLC2	serine palmitoyltransferase, long chain base subunit 2	9517
LARS2	leucyl-tRNA synthetase 2, mitochondrial	23395
YARS2	tyrosyl-tRNA synthetase 2, mitochondrial	51067
RARS2	arginyl-tRNA synthetase 2, mitochondrial	57038
NARS2	asparaginyl-tRNA synthetase 2, mitochondrial (putative)	79731
HDAC11	histone deacetylase 11	79885
TRIP6	thyroid hormone receptor interactor 6	7205
PPIE	peptidylprolyl isomerase E (cyclophilin E)	10450
CHERP	calcium homeostasis endoplasmic reticulum protein	10523
TCERG1	transcription elongation regulator 1	10915
SF3B1	splicing factor 3b, subunit 1, 155kDa	23451
SYF2	SYF2 homolog, RNA splicing factor (S. cerevisiae)	25949
RBM17	RNA binding motif protein 17	84991
SV2A	synaptic vesicle glycoprotein 2A	9900
ST8SIA1	ST8 alpha-N-acetyl-neuraminide alpha-2,8-sialyltransferase 1	6489
GBA3	glucosidase, beta, acid 3 (cytosolic)	57733
H2AFY2	H2A histone family, member Y2	55506
COPZ2	coatomer protein complex, subunit zeta 2	51226
MUTYH	mutY homolog (E. coli)	4595
MTHFS	5,10-methenyltetrahydrofolate synthetase (5-formyltetrahydrofolate cyclo-ligase)	10588
GTF2IRD1	GTF2I repeat domain containing 1	9569
RNASEH2B	ribonuclease H2, subunit B	79621
FTH1	ferritin, heavy polypeptide 1	2495
MMAB	methylmalonic aciduria (cobalamin deficiency) cblB type	326625
RDH10	retinol dehydrogenase 10 (all-trans)	157506
RDH5	retinol dehydrogenase 5 (11-cis/9-cis)	5959
ACOT4	acyl-CoA thioesterase 4	122970
NMNAT3	nicotinamide nucleotide adenylyltransferase 3	349565
HNF4G	hepatocyte nuclear factor 4, gamma	3174
GRIN3A	glutamate receptor, ionotropic, N-methyl-D-aspartate 3A	116443
LPAR3	lysophosphatidic acid receptor 3	23566
GABRB3	gamma-aminobutyric acid (GABA) A receptor, beta 3	2562
THRA	thyroid hormone receptor, alpha	7067
AP3M2	adaptor-related protein complex 3, mu 2 subunit	10947
MAN1C1	mannosidase, alpha, class 1C, member 1	57134
H2AFY	H2A histone family, member Y	9555
OR9Q2	olfactory receptor, family 9, subfamily Q, member 2	219957
GALNT10	UDP-N-acetyl-alpha-D-galactosamine:polypeptide N-acetylgalactosaminyltransferase 10 (GalNAc-T10)	55568
PIGB	phosphatidylinositol glycan anchor biosynthesis, class B	9488
CHST15	carbohydrate (N-acetylgalactosamine 4-sulfate 6-O) sulfotransferase 15	51363
SNHG8	small nucleolar RNA host gene 8 (non-protein coding)	100093630
LOC100129034	uncharacterized LOC100129034	100129034
LOC100129550	uncharacterized LOC100129550	100129550
ZNF717	zinc finger protein 717	100131827
CD24	CD24 molecule	100133941
SLC17A4	solute carrier family 17 (sodium phosphate), member 4	10050
SRRM1	serine/arginine repetitive matrix 1	10250
NPM2	nucleophosmin/nucleoplasmin 2	10361
MCRS1	microspherule protein 1	10445
SLC30A9	solute carrier family 30 (zinc transporter), member 9	10463
HOXB13	homeobox B13	10481
CRTAP	cartilage associated protein	10491
ENOX2	ecto-NOX disulfide-thiol exchanger 2	10495
CIB2	calcium and integrin binding family member 2	10518
TACC2	transforming, acidic coiled-coil containing protein 2	10579
IVNS1ABP	influenza virus NS1A binding protein	10625
SPHAR	S-phase response (cyclin related)	10638
SCGB1D2	secretoglobin, family 1D, member 2	10647
SLMO1	slowmo homolog 1 (Drosophila)	10650
PNMA2	paraneoplastic antigen MA2	10687
TRAF3IP2	TRAF3 interacting protein 2	10758
TOB2	transducer of ERBB2, 2	10766
ZMYND11	zinc finger, MYND-type containing 11	10771
NEK6	NIMA (never in mitosis gene a)-related kinase 6	10783
STARD10	StAR-related lipid transfer (START) domain containing 10	10809
UTP14A	UTP14, U3 small nucleolar ribonucleoprotein, homolog A (yeast)	10813
BRD8	bromodomain containing 8	10902
SUB1	SUB1 homolog (S. cerevisiae)	10923
MSL3	male-specific lethal 3 homolog (Drosophila)	10943
TOMM34	translocase of outer mitochondrial membrane 34	10953
DSTN	destrin (actin depolymerizing factor)	11034
KRR1	KRR1, small subunit (SSU) processome component, homolog (yeast)	11103
BTN3A2	butyrophilin, subfamily 3, member A2	11118
RCAN3	RCAN family member 3	11123
TBC1D8	TBC1 domain family, member 8 (with GRAM domain)	11138
PKIG	protein kinase (cAMP-dependent, catalytic) inhibitor gamma	11142
HHLA3	HERV-H LTR-associating 3	11147
NUDT3	nudix (nucleoside diphosphate linked moiety X)-type motif 3	11165
PMF1	polyamine-modulated factor 1	11243
PACSIN2	protein kinase C and casein kinase substrate in neurons 2	11252
CMTM7	CKLF-like MARVEL transmembrane domain containing 7	112616
KLHL2	kelch-like 2, Mayven (Drosophila)	11275
CCDC104	coiled-coil domain containing 104	112942
SLCO2B1	solute carrier organic anion transporter family, member 2B1	11309
KIF12	kinesin family member 12	113220
OIP5	Opa interacting protein 5	11339
TWF2	twinfilin, actin-binding protein, homolog 2 (Drosophila)	11344
OSBPL5	oxysterol binding protein-like 5	114879
OSBPL8	oxysterol binding protein-like 8	114882
OSBPL10	oxysterol binding protein-like 10	114884
C1QTNF1	C1q and tumor necrosis factor related protein 1	114897
ZNF618	zinc finger protein 618	114991
OMA1	OMA1 homolog, zinc metallopeptidase (S. cerevisiae)	115209
PCMTD1	protein-L-isoaspartate (D-aspartate) O-methyltransferase domain containing 1	115294
DIS3L	DIS3 mitotic control homolog (S. cerevisiae)-like	115752
FOXP4	forkhead box P4	116113
WDR92	WD repeat domain 92	116143
NUS1	nuclear undecaprenyl pyrophosphate synthase 1 homolog (S. cerevisiae)	116150
RBP7	retinol binding protein 7, cellular	116362
TM4SF18	transmembrane 4 L six family member 18	116441
TOP1MT	topoisomerase (DNA) I, mitochondrial	116447
RAB3IP	RAB3A interacting protein (rabin3)	117177
C10orf32	chromosome 10 open reading frame 32	119032
CLRN3	clarin 3	119467
C11orf74	chromosome 11 open reading frame 74	119710
NEDD1	neural precursor cell expressed, developmentally down-regulated 1	121441
ERP27	endoplasmic reticulum protein 27	121506
JDP2	Jun dimerization protein 2	122953
TTC8	tetratricopeptide repeat domain 8	123016
C15orf27	chromosome 15 open reading frame 27	123591
CMTM3	CKLF-like MARVEL transmembrane domain containing 3	123920
SLC43A2	solute carrier family 43, member 2	124935
C1orf172	chromosome 1 open reading frame 172	126695
C1orf131	chromosome 1 open reading frame 131	128061
EDARADD	EDAR-associated death domain	128178
ARHGEF19	Rho guanine nucleotide exchange factor (GEF) 19	128272
SGSM1	small G protein signaling modulator 1	129049
TMEM18	transmembrane protein 18	129787
DNAJC19	DnaJ (Hsp40) homolog, subfamily C, member 19	131118
OCIAD2	OCIA domain containing 2	132299
C4orf33	chromosome 4 open reading frame 33	132321
PABPC4L	poly(A) binding protein, cytoplasmic 4-like	132430
SPATA18	spermatogenesis associated 18 homolog (rat)	132671
JMY	junction mediating and regulatory protein, p53 cofactor	133746
DNAJC21	DnaJ (Hsp40) homolog, subfamily C, member 21	134218
FUNDC1	FUN14 domain containing 1	139341
TCP10L	t-complex 10 (mouse)-like	140290
ASB9	ankyrin repeat and SOCS box containing 9	140462
ZNF358	zinc finger protein 358	140467
CHODL	chondrolectin	140578
CWF19L2	CWF19-like 2, cell cycle control (S. pombe)	143884
CPNE8	copine VIII	144402
KRT80	keratin 80	144501
C14orf37	chromosome 14 open reading frame 37	145407
FAM81A	family with sequence similarity 81, member A	145773
CBLN2	cerebellin 2 precursor	147381
C1orf51	chromosome 1 open reading frame 51	148523
MFSD4	major facilitator superfamily domain containing 4	148808
ZNF362	zinc finger protein 362	149076
RNF187	ring finger protein 187	149603
HSCB	HscB iron-sulfur cluster co-chaperone homolog (E. coli)	150274
FAM117B	family with sequence similarity 117, member B	150864
ZNF385B	zinc finger protein 385B	151126
SLC16A14	solute carrier family 16, member 14 (monocarboxylic acid transporter 14)	151473
CCDC50	coiled-coil domain containing 50	152137
CNTN4	contactin 4	152330
RNF145	ring finger protein 145	153830
CNKSR3	CNKSR family member 3	154043
SLC2A12	solute carrier family 2 (facilitated glucose transporter), member 12	154091
ZNF425	zinc finger protein 425	155054
FAM84B	family with sequence similarity 84, member B	157638
C9orf66	chromosome 9 open reading frame 66	157983
TTC16	tetratricopeptide repeat domain 16	158248
TMTC2	transmembrane and tetratricopeptide repeat containing 2	160335
PPTC7	PTC7 protein phosphatase homolog (S. cerevisiae)	160760
TMEM30B	transmembrane protein 30B	161291
ITPRIPL2	inositol 1,4,5-trisphosphate receptor interacting protein-like 2	162073
ZFP1	zinc finger protein 1 homolog (mouse)	162239
MFSD6L	major facilitator superfamily domain containing 6-like	162387
ZNF519	zinc finger protein 519	162655
C18orf54	chromosome 18 open reading frame 54	162681
CITED4	Cbp/p300-interacting transactivator, with Glu/Asp-rich carboxy-terminal domain, 4	163732
LONRF2	LON peptidase N-terminal domain and ring finger 2	164832
PAPD4	PAP associated domain containing 4	167153
ZNF467	zinc finger protein 467	168544
TMEM64	transmembrane protein 64	169200
DHX36	DEAH (Asp-Glu-Ala-His) box polypeptide 36	170506
ZNF384	zinc finger protein 384	171017
ASXL1	additional sex combs like 1 (Drosophila)	171023
DLX3	distal-less homeobox 3	1747
SLC26A3	solute carrier family 26, member 3	1811
EEF1A1	eukaryotic translation elongation factor 1 alpha 1	1915
EEF1A2	eukaryotic translation elongation factor 1 alpha 2	1917
CELSR3	cadherin, EGF LAG seven-pass G-type receptor 3 (flamingo homolog, Drosophila)	1951
RILPL2	Rab interacting lysosomal protein-like 2	196383
FAM86A	family with sequence similarity 86, member A	196483
ANO6	anoctamin 6	196527
ARID2	AT rich interactive domain 2 (ARID, RFX-like)	196528
MLKL	mixed lineage kinase domain-like	197259
ELF5	E74-like factor 5 (ets domain transcription factor)	2001
EML1	echinoderm microtubule associated protein like 1	2009
FBXO45	F-box protein 45	200933
KLHDC8B	kelch domain containing 8B	200942
GABRR3	gamma-aminobutyric acid (GABA) receptor, rho 3	200959
SLC39A11	solute carrier family 39 (metal ion transporter), member 11	201266
RDM1	RAD52 motif 1	201299
RAB12	RAB12, member RAS oncogene family	201475
EPS8	epidermal growth factor receptor pathway substrate 8	2059
GLYATL2	glycine-N-acyltransferase-like 2	219970
ZNF438	zinc finger protein 438	220929
SLC16A9	solute carrier family 16, member 9 (monocarboxylic acid transporter 9)	220963
GPR116	G protein-coupled receptor 116	221395
SLC35F1	solute carrier family 35, member F1	222553
FGL1	fibrinogen-like 1	2267
PPM1E	protein phosphatase, Mg2+/Mn2+ dependent, 1E	22843
ICK	intestinal cell (MAK-like) kinase	22858
ANKRD6	ankyrin repeat domain 6	22881
TRAK1	trafficking protein, kinesin binding 1	22906
WDR47	WD repeat domain 47	22911
RAB18	RAB18, member RAS oncogene family	22931
SHANK2	SH3 and multiple ankyrin repeat domains 2	22941
FOXD1	forkhead box D1	2297
CLUAP1	clusterin associated protein 1	23059
TBC1D2B	TBC1 domain family, member 2B	23102
MRPS27	mitochondrial ribosomal protein S27	23107
CLASP2	cytoplasmic linker associated protein 2	23122
SSPO	SCO-spondin homolog (Bos taurus)	23145
MPRIP	myosin phosphatase Rho interacting protein	23164
VPS13A	vacuolar protein sorting 13 homolog A (S. cerevisiae)	23230
SEL1L3	sel-1 suppressor of lin-12-like 3 (C. elegans)	23231
RPRD2	regulation of nuclear pre-mRNA domain containing 2	23248
CSTF2T	cleavage stimulation factor, 3' pre-RNA, subunit 2, 64kDa, tau variant	23283
DNAJC13	DnaJ (Hsp40) homolog, subfamily C, member 13	23317
TRIM2	tripartite motif containing 2	23321
USP22	ubiquitin specific peptidase 22	23326
SYNM	synemin, intermediate filament protein	23336
KIAA0368	KIAA0368	23392
ATP13A2	ATPase type 13A2	23400
FNTB	farnesyltransferase, CAAX box, beta	2342
SLC44A1	solute carrier family 44, member 1	23446
RASD2	RASD family, member 2	23551
TSPAN15	tetraspanin 15	23555
SNAPIN	SNAP-associated protein	23557
CCNDBP1	cyclin D-type binding-protein 1	23582
ZMYND8	zinc finger, MYND-type containing 8	23613
TMEFF2	transmembrane protein with EGF-like and two follistatin-like domains 2	23671
SGK3	serum/glucocorticoid regulated kinase family, member 3	23678
SERHL2	serine hydrolase-like 2	253190
MCOLN2	mucolipin 2	255231
SUMF2	sulfatase modifying factor 2	25870
LETMD1	LETM1 domain containing 1	25875
ZNF473	zinc finger protein 473	25888
AHCTF1	AT hook containing transcription factor 1	25909
RTTN	rotatin	25914
HEATR5A	HEAT repeat containing 5A	25938
FAM98A	family with sequence similarity 98, member A	25940
ZNF385A	zinc finger protein 385A	25946
RWDD3	RWD domain containing 3	25950
TBC1D10B	TBC1 domain family, member 10B	26000
ZZZ3	zinc finger, ZZ-type containing 3	26009
TMEM98	transmembrane protein 98	26022
ACOT11	acyl-CoA thioesterase 11	26027
SENP6	SUMO1/sentrin specific peptidase 6	26054
RAI14	retinoic acid induced 14	26064
GPSM1	G-protein signaling modulator 1	26086
ABHD12	abhydrolase domain containing 12	26090
TOR1AIP1	torsin A interacting protein 1	26092
TIPRL	TIP41, TOR signaling pathway regulator-like (S. cerevisiae)	261726
SERGEF	secretion regulating guanine nucleotide exchange factor	26297
EHF	ets homologous factor	26298
GCSH	glycine cleavage system protein H (aminomethyl carrier)	2653
VCX	variable charge, X-linked	26609
COPG2	coatomer protein complex, subunit gamma 2	26958
USP21	ubiquitin specific peptidase 21	27005
ANKRD1	ankyrin repeat domain 1 (cardiac muscle)	27063
MTBP	Mdm2, transformed 3T3 cell double minute 2, p53 binding protein (mouse) binding protein, 104kDa	27085
ZNF777	zinc finger protein 777	27153
ARHGEF16	Rho guanine nucleotide exchange factor (GEF) 16	27237
GPR162	G protein-coupled receptor 162	27239
SPINK4	serine peptidase inhibitor, Kazal type 4	27290
ZNF330	zinc finger protein 330	27309
GLE1	GLE1 RNA export mediator homolog (yeast)	2733
GOLGB1	golgin B1	2804
KLHL35	kelch-like 35 (Drosophila)	283212
CD163L1	CD163 molecule-like 1	283316
ANKRD52	ankyrin repeat domain 52	283373
GATC	glutamyl-tRNA(Gln) amidotransferase, subunit C homolog (bacterial)	283459
GPR137C	G protein-coupled receptor 137C	283554
FAM177A1	family with sequence similarity 177, member A1	283635
NUDT7	nudix (nucleoside diphosphate linked moiety X)-type motif 7	283927
ZNF763	zinc finger protein 763	284390
ANKRD34A	ankyrin repeat domain 34A	284615
C3orf70	chromosome 3 open reading frame 70	285382
GPR150	G protein-coupled receptor 150	285601
RPL7L1	ribosomal protein L7-like 1	285855
ZNF789	zinc finger protein 789	285989
NSMCE2	non-SMC element 2, MMS21 homolog (S. cerevisiae)	286053
ANK3	ankyrin 3, node of Ranvier (ankyrin G)	288
BZW2	basic leucine zipper and W2 domains 2	28969
ZC3H7A	zinc finger CCCH-type containing 7A	29066
CCDC59	coiled-coil domain containing 59	29080
N6AMT1	N-6 adenine-specific DNA methyltransferase 1 (putative)	29104
CLEC2D	C-type lectin domain family 2, member D	29121
GRSF1	G-rich RNA sequence binding factor 1	2926
PACSIN3	protein kinase C and casein kinase substrate in neurons 3	29763
TMOD2	tropomodulin 2 (neuronal)	29767
CARD10	caspase recruitment domain family, member 10	29775
ZDHHC1	zinc finger, DHHC-type containing 1	29800
EEF2K	eukaryotic elongation factor-2 kinase	29904
MDFIC	MyoD family inhibitor domain containing	29969
A1CF	APOBEC1 complementation factor	29974
PACSIN1	protein kinase C and casein kinase substrate in neurons 1	29993
HABP2	hyaluronan binding protein 2	3026
HMGN1	high mobility group nucleosome binding domain 1	3150
HNRNPF	heterogeneous nuclear ribonucleoprotein F	3185
UBAC2	UBA domain containing 2	337867
ESPNL	espin-like	339768
ZNF680	zinc finger protein 680	340252
COL28A1	collagen, type XXVIII, alpha 1	340267
NRBP2	nuclear receptor binding protein 2	340371
MTX3	metaxin 3	345778
C6orf52	chromosome 6 open reading frame 52	347744
ANKDD1A	ankyrin repeat and death domain containing 1A	348094
KAAG1	kidney associated antigen 1	353219
FKBP9L	FK506 binding protein 9-like	360132
C19orf45	chromosome 19 open reading frame 45	374877
SFT2D2	SFT2 domain containing 2	375035
FAM89A	family with sequence similarity 89, member A	375061
RBM43	RNA binding motif protein 43	375287
KCNK1	potassium channel, subfamily K, member 1	3775
KCNK2	potassium channel, subfamily K, member 2	3776
KCNN2	potassium intermediate/small conductance calcium-activated channel, subfamily N, member 2	3781
IPO5	importin 5	3843
NSUN4	NOP2/Sun domain family, member 4	387338
RASL11A	RAS-like, family 11, member A	387496
RPRML	reprimo-like	388394
LYSMD1	LysM, putative peptidoglycan-binding, domain containing 1	388695
LGALS8	lectin, galactoside-binding, soluble, 8	3964
C15orf54	chromosome 15 open reading frame 54	400360
FAM174B	family with sequence similarity 174, member B	400451
C9orf152	chromosome 9 open reading frame 152	401546
PPAPDC2	phosphatidic acid phosphatase type 2 domain containing 2	403313
CUEDC1	CUE domain containing 1	404093
TACSTD2	tumor-associated calcium signal transducer 2	4070
MAP2	microtubule-associated protein 2	4133
MATK	megakaryocyte-associated tyrosine kinase	4145
ATXN3	ataxin 3	4287
ASGR1	asialoglycoprotein receptor 1	432
MOCS1	molybdenum cofactor synthesis 1	4337
CCDC88C	coiled-coil domain containing 88C	440193
LOC441455	makorin ring finger protein 1 pseudogene	441455
MSI1	musashi homolog 1 (Drosophila)	4440
MT1H	metallothionein 1H	4496
MYBPC1	myosin binding protein C, slow type	4604
MYO1A	myosin IA	4640
MYO5B	myosin VB	4645
NACA	nascent polypeptide-associated complex alpha subunit	4666
NELL2	NEL-like 2 (chicken)	4753
NFIC	nuclear factor I/C (CCAAT-binding transcription factor)	4782
NFIX	nuclear factor I/X (CCAAT-binding transcription factor)	4784
NRD1	nardilysin (N-arginine dibasic convertase)	4898
NTS	neurotensin	4922
PDCL	phosducin-like	5082
PBX1	pre-B-cell leukemia homeobox 1	5087
NMD3	NMD3 homolog (S. cerevisiae)	51068
THAP4	THAP domain containing 4	51078
NDUFA13	NADH dehydrogenase (ubiquinone) 1 alpha subcomplex, 13	51079
KCTD3	potassium channel tetramerisation domain containing 3	51133
GPN3	GPN-loop GTPase 3	51184
CRBN	cereblon	51185
HERC5	hect domain and RLD 5	51191
TACO1	translational activator of mitochondrially encoded cytochrome c oxidase I	51204
VRK3	vaccinia related kinase 3	51231
TMEM69	transmembrane protein 69	51249
FAM178B	family with sequence similarity 178, member B	51252
GOLM1	golgi membrane protein 1	51280
ANKMY1	ankyrin repeat and MYND domain containing 1	51281
SCAND1	SCAN domain containing 1	51282
FAM13B	family with sequence similarity 13, member B	51306
KRCC1	lysine-rich coiled-coil 1	51315
PHF21A	PHD finger protein 21A	51317
RSRC1	arginine/serine-rich coiled-coil 1	51319
MEX3C	mex-3 homolog C (C. elegans)	51320
PRR16	proline rich 16	51334
PDCD2	programmed cell death 2	5134
COMMD10	COMM domain containing 10	51397
PRRX2	paired related homeobox 2	51450
VCX3A	variable charge, X-linked 3A	51481
CXXC5	CXXC finger protein 5	51523
C9orf156	chromosome 9 open reading frame 156	51531
ZCCHC17	zinc finger, CCHC domain containing 17	51538
NT5DC3	5'-nucleotidase domain containing 3	51559
NBAS	neuroblastoma amplified sequence	51594
METTL13	methyltransferase like 13	51603
DPH5	DPH5 homolog (S. cerevisiae)	51611
CDK5RAP1	CDK5 regulatory subunit associated protein 1	51654
MPP6	membrane protein, palmitoylated 6 (MAGUK p55 subfamily member 6)	51678
HECA	headcase homolog (Drosophila)	51696
KDM3B	lysine (K)-specific demethylase 3B	51780
PEPD	peptidase D	5184
PFDN1	prefoldin subunit 1	5201
PGC	progastricsin (pepsinogen C)	5225
PHF2	PHD finger protein 2	5253
PITPNA	phosphatidylinositol transfer protein, alpha	5306
PKNOX1	PBX/knotted 1 homeobox 1	5316
TM6SF2	transmembrane 6 superfamily member 2	53345
FXYD3	FXYD domain containing ion transport regulator 3	5349
POLG	polymerase (DNA directed), gamma	5428
PON1	paraoxonase 1	5444
RIN2	Ras and Rab interactor 2	54453
FAM105A	family with sequence similarity 105, member A	54491
RC3H2	ring finger and CCCH-type domains 2	54542
POU5F1	POU class 5 homeobox 1	5460
HES2	hairy and enhancer of split 2 (Drosophila)	54626
KIF1A	kinesin family member 1A	547
GPN2	GPN-loop GTPase 2	54707
SLC35F2	solute carrier family 35, member F2	54733
EPDR1	ependymin related protein 1 (zebrafish)	54749
TRIM44	tripartite motif containing 44	54765
GIN1	gypsy retrotransposon integrase 1	54826
LRRC49	leucine rich repeat containing 49	54839
BIVM	basic, immunoglobulin-like variable motif containing	54841
EPS8L1	EPS8-like 1	54869
FNBP1L	formin binding protein 1-like	54874
IMPAD1	inositol monophosphatase domain containing 1	54928
HAUS4	HAUS augmin-like complex, subunit 4	54930
DUSP23	dual specificity phosphatase 23	54935
ODAM	odontogenic, ameloblast asssociated	54959
TUG1	taurine upregulated 1 (non-protein coding)	55000
UACA	uveal autoantigen with coiled-coil domains and ankyrin repeats	55075
WDR70	WD repeat domain 70	55100
ATP5SL	ATP5S-like	55101
ARHGAP17	Rho GTPase activating protein 17	55114
SLC6A15	solute carrier family 6 (neutral amino acid transporter), member 15	55117
ARMC4	armadillo repeat containing 4	55130
RFWD3	ring finger and WD repeat domain 3	55159
MRPS10	mitochondrial ribosomal protein S10	55173
FAIM	Fas apoptotic inhibitory molecule	55179
RNF220	ring finger protein 220	55182
PBRM1	polybromo 1	55193
LGI2	leucine-rich repeat LGI family, member 2	55203
LEPREL1	leprecan-like 1	55214
RAVER2	ribonucleoprotein, PTB-binding 2	55225
NAT10	N-acetyltransferase 10 (GCN5-related)	55226
SMU1	smu-1 suppressor of mec-8 and unc-52 homolog (C. elegans)	55234
SLC47A1	solute carrier family 47, member 1	55244
PSPC1	paraspeckle component 1	55269
CCDC91	coiled-coil domain containing 91	55297
ZNF444	zinc finger protein 444	55311
LARP6	La ribonucleoprotein domain family, member 6	55323
STYK1	serine/threonine/tyrosine kinase 1	55359
IMPACT	Impact homolog (mouse)	55364
CAMK2N1	calcium/calmodulin-dependent protein kinase II inhibitor 1	55450
PARL	presenilin associated, rhomboid-like	55486
TRIM36	tripartite motif containing 36	55521
TMEM55A	transmembrane protein 55A	55529
KLK15	kallikrein-related peptidase 15	55554
PPP1R9A	protein phosphatase 1, regulatory subunit 9A	55607
FERMT1	fermitin family member 1	55612
STAP2	signal transducing adaptor family member 2	55620
THUMPD1	THUMP domain containing 1	55623
RAB20	RAB20, member RAS oncogene family	55647
FRMD4A	FERM domain containing 4A	55691
DOK4	docking protein 4	55715
BTBD7	BTB (POZ) domain containing 7	55727
EXOC1	exocyst complex component 1	55763
DDX28	DEAD (Asp-Glu-Ala-Asp) box polypeptide 28	55794
TRERF1	transcriptional regulating factor 1	55809
ARHGAP15	Rho GTPase activating protein 15	55843
ZC3H15	zinc finger CCCH-type containing 15	55854
ZNF395	zinc finger protein 395	55893
MESP1	mesoderm posterior 1 homolog (mouse)	55897
LANCL2	LanC lantibiotic synthetase component C-like 2 (bacterial)	55915
MYO5C	myosin VC	55930
BAIAP2L1	BAI1-associated protein 2-like 1	55971
KLHL7	kelch-like 7 (Drosophila)	55975
SUSD2	sushi domain containing 2	56241
RNF20	ring finger protein 20	56254
LRRC8A	leucine rich repeat containing 8 family, member A	56262
PRPSAP1	phosphoribosyl pyrophosphate synthetase-associated protein 1	5635
C21orf59	chromosome 21 open reading frame 59	56683
JPH1	junctophilin 1	56704
SLC2A4RG	SLC2A4 regulator	56731
DUSP22	dual specificity phosphatase 22	56940
SMYD2	SET and MYND domain containing 2	56950
SHD	Src homology 2 domain containing transforming protein D	56961
BBX	bobby sox homolog (Drosophila)	56987
DDX24	DEAD (Asp-Glu-Ala-Asp) box polypeptide 24	57062
PCNP	PEST proteolytic signal containing nuclear protein	57092
AVEN	apoptosis, caspase activation inhibitor	57099
RAB25	RAB25, member RAS oncogene family	57111
TMEM159	transmembrane protein 159	57146
SLC44A2	solute carrier family 44, member 2	57153
KIAA1191	KIAA1191	57179
SEPN1	selenoprotein N, 1	57190
THAP11	THAP domain containing 11	57215
KIAA1244	KIAA1244	57221
ERGIC1	endoplasmic reticulum-golgi intermediate compartment (ERGIC) 1	57222
SMAGP	small cell adhesion glycoprotein	57228
CSRP2BP	CSRP2 binding protein	57325
C3orf14	chromosome 3 open reading frame 14	57415
PLEKHH1	pleckstrin homology domain containing, family H (with MyTH4 domain) member 1	57475
KIAA1211	KIAA1211	57482
MTA3	metastasis associated 1 family, member 3	57504
ZNF608	zinc finger protein 608	57507
MTUS1	microtubule associated tumor suppressor 1	57509
XPO5	exportin 5	57510
MIB1	mindbomb homolog 1 (Drosophila)	57534
TXNDC16	thioredoxin domain containing 16	57544
TWF1	twinfilin, actin-binding protein, homolog 1 (Drosophila)	5756
KLHL8	kelch-like 8 (Drosophila)	57563
ARHGAP20	Rho GTPase activating protein 20	57569
PTMA	prothymosin, alpha	5757
KIAA1430	KIAA1430	57587
KIAA1467	KIAA1467	57613
LRRN1	leucine rich repeat neuronal 1	57633
GRAMD1A	GRAM domain containing 1A	57655
PTPN3	protein tyrosine phosphatase, non-receptor type 3	5774
BBS1	Bardet-Biedl syndrome 1	582
FAM60A	family with sequence similarity 60, member A	58516
SNX6	sorting nexin 6	58533
BCHE	butyrylcholinesterase	590
RARG	retinoic acid receptor, gamma	5916
PLEKHA2	pleckstrin homology domain containing, family A (phosphoinositide binding specific) member 2	59339
SCPEP1	serine carboxypeptidase 1	59342
KLHL12	kelch-like 12 (Drosophila)	59349
RCN1	reticulocalbin 1, EF-hand calcium binding domain	5954
RCN2	reticulocalbin 2, EF-hand calcium binding domain	5955
RGS2	regulator of G-protein signaling 2, 24kDa	5997
RGS10	regulator of G-protein signaling 10	6001
MRPS35	mitochondrial ribosomal protein S35	60488
ELAC2	elaC homolog 2 (E. coli)	60528
GUF1	GUF1 GTPase homolog (S. cerevisiae)	60558
KLKP1	kallikrein pseudogene 1	606293
C14orf93	chromosome 14 open reading frame 93	60686
RORC	RAR-related orphan receptor C	6097
RRBP1	ribosome binding protein 1 homolog 180kDa (dog)	6238
RYK	RYK receptor-like tyrosine kinase	6259
S100A6	S100 calcium binding protein A6	6277
TSPAN31	tetraspanin 31	6302
SH2D4A	SH2 domain containing 4A	63898
FAM111A	family with sequence similarity 111, member A	63901
MRPS14	mitochondrial ribosomal protein S14	63931
PBLD	phenazine biosynthesis-like protein domain containing	64081
SMOC1	SPARC related modular calcium binding 1	64093
SNHG6	small nucleolar RNA host gene 6 (non-protein coding)	641638
[truncated: 229 more rows]
[truncated: 58 more columns]

## Sheet: SI04_Transcriptomics
Genes	1912_Gene_set	421_Gene_set	260_Gene_set	203_Gene_set	45_Gene_set	28_Gene_set	162_Gene_set	13_Gene_set	63_Gene_set	17_Gene_set	81_Gene_set	3_Gene_set	54_Gene_set	1491_Gene_set	304_KDM3A_Transcriptomics	178_AR_Transcriptomics
[truncated: 1,913 more rows]

[truncated: 2 more sheets: SI05_Enrichment_of_AR_Pathways, SI06_Regulator_Analysis]
